# Supplementary material for: Taxonomic and phylogenetic analyses reveal two new Comoclathris taxa (Dothideomycetes, Pleosporaceae) from Inner Mongolia, China
Source: MycoKeys. 2026 Feb 27;129:107–28. doi: 10.3897/mycokeys.129.179192 (PMC12966847; doi:10.3897/mycokeys.129.179192)
Supplement: XML Treatment for Comoclathris desertica [file mycokeys.129.179192-treatment1.xml]

<!DOCTYPE tp:taxon-treatment
  PUBLIC "-//TaxonX//DTD Taxonomic Treatment Publishing DTD v0 20100105//EN" "tax-treatment-NSO.dtd">
<tp:taxon-treatment xmlns:tp="http://www.plazi.org/taxpub"><tp:treatment-meta><kwd-group><label>Taxon classification</label><kwd>
                <named-content content-type="kingdom">Fungi</named-content>
              </kwd><kwd>
                <named-content content-type="order">Pleosporales</named-content>
              </kwd><kwd>
                <named-content content-type="family">Diademaceae</named-content>
              </kwd></kwd-group><mixed-citation publication-type="journal"><person-group><name><surname>Tian</surname><given-names>Xing-Guo</given-names></name><name><surname>Du</surname><given-names>Tian-Ye</given-names></name><name><surname>Ma</surname><given-names>An-Dong</given-names></name><name><surname>Jeewon</surname><given-names>Rajesh</given-names></name><name><surname>Karunarathna</surname><given-names>Samantha C.</given-names></name><name><surname>Tibpromma</surname><given-names>Saowaluck</given-names></name><name><surname>Bao</surname><given-names>Dan-Feng</given-names></name></person-group><article-title>Taxonomic and phylogenetic analyses reveal two new <italic><tp:taxon-name><tp:taxon-name-part taxon-name-part-type="genus" reg="Comoclathris">Comoclathris</tp:taxon-name-part></tp:taxon-name></italic> taxa (<tp:taxon-name><tp:taxon-name-part taxon-name-part-type="family" reg="Dothideomycetes">Dothideomycetes</tp:taxon-name-part></tp:taxon-name>, <tp:taxon-name><tp:taxon-name-part taxon-name-part-type="family" reg="Pleosporaceae">Pleosporaceae</tp:taxon-name-part></tp:taxon-name>) from Inner Mongolia, China</article-title><source>MycoKeys</source><day>27</day><month>02</month><year>2026</year><volume>129</volume><fpage>107</fpage><lpage>128</lpage><pub-id pub-id-type="doi">10.3897/mycokeys.129.179192</pub-id></mixed-citation></tp:treatment-meta><tp:nomenclature><tp:taxon-name><object-id xmlns:xlink="http://www.w3.org/1999/xlink" content-type="arpha" xlink:type="simple">74F9D643-66EA-5A91-8FAD-FF66B536FE4B</object-id>
                    		<tp:taxon-name-part taxon-name-part-type="genus" reg="Comoclathris">Comoclathris</tp:taxon-name-part> <tp:taxon-name-part taxon-name-part-type="species" reg="desertica">desertica</tp:taxon-name-part>
                    	
                    		<object-id xmlns:xlink="http://www.w3.org/1999/xlink" content-type="mycobank" xlink:type="simple"> MB861793</object-id>
                    		<object-id xmlns:xlink="http://www.w3.org/1999/xlink" xlink:type="simple">Facesoffungi Number: FoF19021</object-id>
                    	</tp:taxon-name><tp:taxon-authority>X.G. Tian, T.Y. Du &amp; D.F. Bao</tp:taxon-authority><tp:taxon-status xmlns:xlink="http://www.w3.org/1999/xlink" xlink:type="simple">sp. nov.</tp:taxon-status><xref ref-type="fig" rid="F3">Fig. 3</xref></tp:nomenclature><tp:treatment-sec sec-type="Etymology"><title>Etymology.</title><p>Named after the desert habitat from where the holotype was collected.</p></tp:treatment-sec><tp:treatment-sec sec-type="Holotype"><title>Holotype.</title><p>GMB-W1518.</p></tp:treatment-sec><tp:treatment-sec sec-type="Description"><title>Description.</title><p><bold><italic>Saprobic</italic></bold> on dead branches of an unidentified wood. <bold>Sexual morph</bold>: <bold><italic>Ascomata</italic></bold> 90–200 × 70–190 μm (<italic>x̄</italic> = 115 × 116 μm, n = 5), solitary, scattered or aggregated, immersed, not obvious on the surface of the host, subglobose, black, ostiole not obvious. <bold><italic>Peridium</italic></bold> 10–30 μm wide, comprising thin-walled cells of <bold><italic>textura angularis</italic></bold>, dark brown to black. <bold><italic>Hamathecium</italic></bold> comprising numerous, 2 μm wide, filamentous, septate, branched, cellular pseudoparaphyses, hyaline, embedded in a gelatinous matrix, extending above the asci. <bold><italic>Asci</italic></bold> 65–85 × 18–23 μm (<italic>x̄</italic> = 76 × 20 μm, n = 30), bitunicate, fissitunicate, 8-spored, cylindrical-clavate, short pedicellate, apically rounded. <bold><italic>Ascospores</italic></bold> 16–23 × 8–10 μm (<italic>x̄</italic> = 19 × 9 μm, n = 30), 1-seriate, slightly overlapping, fusiform, initially yellowish, becoming brown to dark brown, muriform, with 3 transversely septa and 1 vertical septum, consisting of 6 cells, upper end conical, lower end tapered gradually, apical cell mostly undivided, straight or slightly curved, smooth-walled, surrounded by a mucilaginous sheath. <bold>Asexual morph</bold>: Undetermined.</p><fig id="F3" position="float" orientation="portrait"><object-id xmlns:xlink="http://www.w3.org/1999/xlink" content-type="doi" xlink:type="simple">10.3897/mycokeys.129.179192.figure3</object-id><object-id xmlns:xlink="http://www.w3.org/1999/xlink" content-type="arpha" xlink:type="simple">CB0ACAC5-3B9C-5710-8742-7912202E7D93</object-id><label>Figure 3.</label><caption><p><italic><tp:taxon-name><tp:taxon-name-part taxon-name-part-type="genus" reg="Comoclathris">Comoclathris</tp:taxon-name-part> <tp:taxon-name-part taxon-name-part-type="species" reg="desertica">desertica</tp:taxon-name-part></tp:taxon-name></italic> (GMB-W1518, holotype). <bold>a</bold>, <bold>b</bold>. Appearance of ascomata on the substrate; <bold>c</bold>. Section through an ascoma; <bold>d</bold>. Peridium; <bold>e-g, i</bold>. Asci; <bold>h</bold>. Pseudoparaphyses; <bold>j–n</bold>. Ascospores (<bold>m, n</bold> surrounded by mucilaginous sheath); <bold>o</bold>. A germinated ascospore; <bold>p, q</bold>. Colonies on <abbrev xmlns:xlink="http://www.w3.org/1999/xlink" xlink:title="potato dextrose agar" xlink:type="simple">PDA</abbrev> from above and below after one week. Scale bars: 100 µm (<bold>c</bold>); 10 µm (<bold>d, h</bold>); 50 µm (<bold>e-g, i</bold>); 20 µm (<bold>j–o</bold>).</p></caption><graphic xmlns:xlink="http://www.w3.org/1999/xlink" xlink:href="mycokeys-129-107-g003.jpg" id="oo_1550440.jpg" position="float" orientation="portrait" xlink:type="simple"><uri content-type="original_file" xlink:type="simple">https://binary.pensoft.net/fig/1550440</uri></graphic></fig></tp:treatment-sec><tp:treatment-sec sec-type="Culture characteristics"><title>Culture characteristics.</title><p>Ascospores germinated on <abbrev xmlns:xlink="http://www.w3.org/1999/xlink" xlink:title="potato dextrose agar" xlink:type="simple">PDA</abbrev> within 12 h at 28 °C, and germ tubes were produced around spores. Colonies on <abbrev xmlns:xlink="http://www.w3.org/1999/xlink" xlink:title="potato dextrose agar" xlink:type="simple">PDA</abbrev> reached 2 cm diam. after one week at 28 °C. Colonies obverse: circular, white-cream to grey, with sparsely hairy edge; grey from below, the active hyphae at the edge are white.</p></tp:treatment-sec><tp:treatment-sec sec-type="Material examined"><title>Material examined.</title><p>China • Inner Mongolia Autonomous Region, Ordos City, Xiangshawan, on dead branches of an unidentified wood in the desert, 01 October 2023, J.Y. Zhang, BTD24 (GMB-W1518, holotype), ex-type, GMBCC2307, other living culture, GMBCC2320.</p></tp:treatment-sec><tp:treatment-sec sec-type="GenBank numbers"><title>GenBank numbers.</title><p>GMBCC2307: <abbrev xmlns:xlink="http://www.w3.org/1999/xlink" xlink:title="internal transcribed spacer" xlink:type="simple">ITS</abbrev> = <ext-link xmlns:xlink="http://www.w3.org/1999/xlink" xlink:href="PX660512" ext-link-type="gen" xlink:type="simple">PX660512</ext-link>, <abbrev xmlns:xlink="http://www.w3.org/1999/xlink" xlink:title="28S nrRNA gene" xlink:type="simple">LSU</abbrev> = <ext-link xmlns:xlink="http://www.w3.org/1999/xlink" xlink:href="PX660516" ext-link-type="gen" xlink:type="simple">PX660516</ext-link>, SSU = <ext-link xmlns:xlink="http://www.w3.org/1999/xlink" xlink:href="PX660508" ext-link-type="gen" xlink:type="simple">PX660508</ext-link>, <italic>rpb</italic>2 = <ext-link xmlns:xlink="http://www.w3.org/1999/xlink" xlink:href="PX672979" ext-link-type="gen" xlink:type="simple">PX672979</ext-link>; GMBCC2320: <abbrev xmlns:xlink="http://www.w3.org/1999/xlink" xlink:title="internal transcribed spacer" xlink:type="simple">ITS</abbrev> = <ext-link xmlns:xlink="http://www.w3.org/1999/xlink" xlink:href="PX660513" ext-link-type="gen" xlink:type="simple">PX660513</ext-link>, <abbrev xmlns:xlink="http://www.w3.org/1999/xlink" xlink:title="28S nrRNA gene" xlink:type="simple">LSU</abbrev> = <ext-link xmlns:xlink="http://www.w3.org/1999/xlink" xlink:href="PX660517" ext-link-type="gen" xlink:type="simple">PX660517</ext-link>, SSU = <ext-link xmlns:xlink="http://www.w3.org/1999/xlink" xlink:href="PX660509" ext-link-type="gen" xlink:type="simple">PX660509</ext-link>, <italic>rpb</italic>2 = <ext-link xmlns:xlink="http://www.w3.org/1999/xlink" xlink:href="PX672980" ext-link-type="gen" xlink:type="simple">PX672980</ext-link>.</p></tp:treatment-sec><tp:treatment-sec sec-type="Notes"><title>Notes.</title><p><italic><tp:taxon-name><tp:taxon-name-part taxon-name-part-type="genus" reg="Comoclathris">Comoclathris</tp:taxon-name-part> <tp:taxon-name-part taxon-name-part-type="species" reg="desertica">desertica</tp:taxon-name-part></tp:taxon-name></italic> clustered with <italic><tp:taxon-name><tp:taxon-name-part taxon-name-part-type="genus" reg="Comoclathris">C.</tp:taxon-name-part> <tp:taxon-name-part taxon-name-part-type="species" reg="clematidis">clematidis</tp:taxon-name-part></tp:taxon-name></italic> (CCMJ 13076, ex-type and CCMJ 13077) and <italic><tp:taxon-name><tp:taxon-name-part taxon-name-part-type="genus" reg="Comoclathris">C.</tp:taxon-name-part> <tp:taxon-name-part taxon-name-part-type="species" reg="xanthoceratis">xanthoceratis</tp:taxon-name-part></tp:taxon-name></italic> (CCMJ 13078, ex-type and CCMJ 13079) in the phylogenetic tree with 100% in ML and 1.00 in <abbrev xmlns:xlink="http://www.w3.org/1999/xlink" xlink:title="posterior probabilities" xlink:type="simple">BYPP</abbrev> statistical support (Fig. <xref ref-type="fig" rid="F2">2</xref>). A nucleotide base pair differences between our new strain (GMBCC2307, ex-type) and <italic><tp:taxon-name><tp:taxon-name-part taxon-name-part-type="genus" reg="Comoclathris">C.</tp:taxon-name-part> <tp:taxon-name-part taxon-name-part-type="species" reg="clematidis">clematidis</tp:taxon-name-part></tp:taxon-name></italic> (CCMJ 13076, ex-type) in <abbrev xmlns:xlink="http://www.w3.org/1999/xlink" xlink:title="internal transcribed spacer" xlink:type="simple">ITS</abbrev>, <abbrev xmlns:xlink="http://www.w3.org/1999/xlink" xlink:title="28S nrRNA gene" xlink:type="simple">LSU</abbrev>, SSU, and <italic>rpb</italic>2 (without gaps) showed a 2.70% (14/519 bp) difference in <abbrev xmlns:xlink="http://www.w3.org/1999/xlink" xlink:title="internal transcribed spacer" xlink:type="simple">ITS</abbrev>, 1.33% (9/679 bp) difference in <abbrev xmlns:xlink="http://www.w3.org/1999/xlink" xlink:title="28S nrRNA gene" xlink:type="simple">LSU</abbrev>, 0.32% (2/628 bp) difference in SSU, and 5.58% (47/842 bp) difference in <italic>rpb</italic>2. Between our new strain (GMBCC2307, ex-type) and <italic><tp:taxon-name><tp:taxon-name-part taxon-name-part-type="genus" reg="Comoclathris">C.</tp:taxon-name-part> <tp:taxon-name-part taxon-name-part-type="species" reg="xanthoceratis">xanthoceratis</tp:taxon-name-part></tp:taxon-name></italic> (CCMJ 13078, ex-type), there was a 2.35% (12/510 bp) difference in <abbrev xmlns:xlink="http://www.w3.org/1999/xlink" xlink:title="internal transcribed spacer" xlink:type="simple">ITS</abbrev>, 1.18% (8/676 bp) difference in <abbrev xmlns:xlink="http://www.w3.org/1999/xlink" xlink:title="28S nrRNA gene" xlink:type="simple">LSU</abbrev>, 0.32% (2/628 bp) difference in SSU, and 6% (52/866 bp) difference in <italic>rpb</italic>2.</p><p>Morphologically, <italic><tp:taxon-name><tp:taxon-name-part taxon-name-part-type="genus" reg="Comoclathris">C.</tp:taxon-name-part> <tp:taxon-name-part taxon-name-part-type="species" reg="desertica">desertica</tp:taxon-name-part></tp:taxon-name></italic> is similar to <italic><tp:taxon-name><tp:taxon-name-part taxon-name-part-type="genus" reg="Comoclathris">C.</tp:taxon-name-part> <tp:taxon-name-part taxon-name-part-type="species" reg="clematidis">clematidis</tp:taxon-name-part></tp:taxon-name></italic> and <italic><tp:taxon-name><tp:taxon-name-part taxon-name-part-type="genus" reg="Comoclathris">C.</tp:taxon-name-part> <tp:taxon-name-part taxon-name-part-type="species" reg="xanthoceratis">xanthoceratis</tp:taxon-name-part></tp:taxon-name></italic>, both of which have ascospores with 3 transverse septa and a vertical septum, surrounded by a thick mucilaginous sheath. But <italic><tp:taxon-name><tp:taxon-name-part taxon-name-part-type="genus" reg="Comoclathris">C.</tp:taxon-name-part> <tp:taxon-name-part taxon-name-part-type="species" reg="desertica">desertica</tp:taxon-name-part></tp:taxon-name></italic> is different from <italic><tp:taxon-name><tp:taxon-name-part taxon-name-part-type="genus" reg="Comoclathris">C.</tp:taxon-name-part> <tp:taxon-name-part taxon-name-part-type="species" reg="clematidis">clematidis</tp:taxon-name-part></tp:taxon-name></italic> and <italic><tp:taxon-name><tp:taxon-name-part taxon-name-part-type="genus" reg="Comoclathris">C.</tp:taxon-name-part> <tp:taxon-name-part taxon-name-part-type="species" reg="xanthoceratis">xanthoceratis</tp:taxon-name-part></tp:taxon-name></italic> in having immersed ascomata, and dark brown ascospores, 1-seriate, slightly overlapping, smooth-walled; while <italic><tp:taxon-name><tp:taxon-name-part taxon-name-part-type="genus" reg="Comoclathris">C.</tp:taxon-name-part> <tp:taxon-name-part taxon-name-part-type="species" reg="clematidis">clematidis</tp:taxon-name-part></tp:taxon-name></italic> has immersed to erumpent ascomata, and brown ascospores, with verrucose or echinulate wall (<xref ref-type="bibr" rid="B60">Xu et al. 2024</xref>); while <italic><tp:taxon-name><tp:taxon-name-part taxon-name-part-type="genus" reg="Comoclathris">C.</tp:taxon-name-part> <tp:taxon-name-part taxon-name-part-type="species" reg="xanthoceratis">xanthoceratis</tp:taxon-name-part></tp:taxon-name></italic> has immersed to semi-immersed ascomata, and brown to dark brown ascospores, 1–2-seriate (<xref ref-type="bibr" rid="B60">Xu et al. 2024</xref>). And our collection displays comparatively smaller ascospores than these two species (viz., <italic><tp:taxon-name><tp:taxon-name-part taxon-name-part-type="genus" reg="Comoclathris">C.</tp:taxon-name-part> <tp:taxon-name-part taxon-name-part-type="species" reg="desertica">desertica</tp:taxon-name-part></tp:taxon-name></italic>: 19 × 9 μm, <italic><tp:taxon-name><tp:taxon-name-part taxon-name-part-type="genus" reg="Comoclathris">C.</tp:taxon-name-part> <tp:taxon-name-part taxon-name-part-type="species" reg="clematidis">clematidis</tp:taxon-name-part></tp:taxon-name></italic>: 30 × 14 μm, <italic><tp:taxon-name><tp:taxon-name-part taxon-name-part-type="genus" reg="Comoclathris">C.</tp:taxon-name-part> <tp:taxon-name-part taxon-name-part-type="species" reg="xanthoceratis">xanthoceratis</tp:taxon-name-part></tp:taxon-name></italic>: 37 × 16 μm).</p><p>Therefore, <italic><tp:taxon-name><tp:taxon-name-part taxon-name-part-type="genus" reg="Comoclathris">C.</tp:taxon-name-part> <tp:taxon-name-part taxon-name-part-type="species" reg="desertica">desertica</tp:taxon-name-part></tp:taxon-name></italic> is introduced as a new species from China based on morphological and molecular evidence as recommended by <xref ref-type="bibr" rid="B24">Jeewon and Hyde (2016)</xref>.</p></tp:treatment-sec><tp:treatment-sec><!--Section generated to contain objects referenced in tp:taxon-treatment.--><fig id="F2" position="float" orientation="portrait"><object-id xmlns:xlink="http://www.w3.org/1999/xlink" content-type="doi" xlink:type="simple">10.3897/mycokeys.129.179192.figure2</object-id><object-id xmlns:xlink="http://www.w3.org/1999/xlink" content-type="arpha" xlink:type="simple">E2C06E16-957B-52BE-B1E6-E99CABB85335</object-id><label>Figure 2.</label><caption><p>Maximum likelihood consensus tree inferred from the combined <abbrev xmlns:xlink="http://www.w3.org/1999/xlink" xlink:title="internal transcribed spacer" xlink:type="simple">ITS</abbrev>, <abbrev xmlns:xlink="http://www.w3.org/1999/xlink" xlink:title="28S nrRNA gene" xlink:type="simple">LSU</abbrev>, <italic>rpb</italic>2, and SSU multiple sequence alignments. Bootstrap support values for maximum likelihood (ML, first value) equal to or greater than 60% and Bayesian posterior probabilities from <abbrev xmlns:xlink="http://www.w3.org/1999/xlink" xlink:title="Markov Chain Monte Carlo" xlink:type="simple">MCMC</abbrev> analyses (<abbrev xmlns:xlink="http://www.w3.org/1999/xlink" xlink:title="posterior probabilities" xlink:type="simple">BYPP</abbrev>, second value) equal to or greater than 0.95 are given near the nodes. The scale bar indicates expected changes per site. The tree is rooted to <italic><tp:taxon-name><tp:taxon-name-part taxon-name-part-type="genus" reg="Neocamarosporium">Neocamarosporium</tp:taxon-name-part> <tp:taxon-name-part taxon-name-part-type="species" reg="betae">betae</tp:taxon-name-part></tp:taxon-name></italic> (CBS 523.66) and <italic><tp:taxon-name><tp:taxon-name-part taxon-name-part-type="genus" reg="Neocamarosporium">N.</tp:taxon-name-part> <tp:taxon-name-part taxon-name-part-type="species" reg="calvescens">calvescens</tp:taxon-name-part></tp:taxon-name></italic> (CBS 246.79). The new isolates are indicated in red, and the ex-type strains are in bold.</p></caption><graphic xmlns:xlink="http://www.w3.org/1999/xlink" xlink:href="mycokeys-129-107-g002.jpg" id="oo_1550439.jpg" position="float" orientation="portrait" xlink:type="simple"><uri content-type="original_file" xlink:type="simple">https://binary.pensoft.net/fig/1550439</uri></graphic></fig></tp:treatment-sec><ref-list><ref id="B60"><mixed-citation xmlns:xlink="http://www.w3.org/1999/xlink" xlink:type="simple">Xu R, Su W, Wang Y, Tian S, Li Y, Phukhamsakda C (2024) Morphological characteristics and phylogenetic evidence reveal two new species and the first report of <italic><tp:taxon-name><tp:taxon-name-part taxon-name-part-type="genus">Comoclathris</tp:taxon-name-part></tp:taxon-name></italic> (<tp:taxon-name><tp:taxon-name-part taxon-name-part-type="family">Pleosporaceae</tp:taxon-name-part></tp:taxon-name>, <tp:taxon-name><tp:taxon-name-part taxon-name-part-type="order">Pleosporales</tp:taxon-name-part></tp:taxon-name>) on dicotyledonous plants from China. MycoKeys 101: 95. <ext-link xlink:href="10.3897/mycokeys.101.113040" ext-link-type="doi" xlink:type="simple">https://doi.org/10.3897/mycokeys.101.113040</ext-link></mixed-citation></ref><ref id="B24"><mixed-citation xmlns:xlink="http://www.w3.org/1999/xlink" xlink:type="simple">Jeewon R, Hyde KD (2016) Establishing species boundaries and new taxa among fungi: Recommendations to resolve taxonomic ambiguities. Mycosphere: Journal of Fungal Biology 7(11): 1669–1677. <ext-link xlink:href="10.5943/mycosphere/7/11/4" ext-link-type="doi" xlink:type="simple">https://doi.org/10.5943/mycosphere/7/11/4</ext-link></mixed-citation></ref></ref-list></tp:taxon-treatment>
