# Supplementary material for: Taxonomic and phylogenetic analyses reveal two new Comoclathris taxa (Dothideomycetes, Pleosporaceae) from Inner Mongolia, China
Source: MycoKeys. 2026 Feb 27;129:107–28. doi: 10.3897/mycokeys.129.179192 (PMC12966847; doi:10.3897/mycokeys.129.179192)
Supplement: XML Treatment for Comoclathris xiangshawanensis [file mycokeys.129.179192-treatment2.xml]

<!DOCTYPE tp:taxon-treatment
  PUBLIC "-//TaxonX//DTD Taxonomic Treatment Publishing DTD v0 20100105//EN" "tax-treatment-NSO.dtd">
<tp:taxon-treatment xmlns:tp="http://www.plazi.org/taxpub"><tp:treatment-meta><kwd-group><label>Taxon classification</label><kwd>
                <named-content content-type="kingdom">Fungi</named-content>
              </kwd><kwd>
                <named-content content-type="order">Pleosporales</named-content>
              </kwd><kwd>
                <named-content content-type="family">Diademaceae</named-content>
              </kwd></kwd-group><mixed-citation publication-type="journal"><person-group><name><surname>Tian</surname><given-names>Xing-Guo</given-names></name><name><surname>Du</surname><given-names>Tian-Ye</given-names></name><name><surname>Ma</surname><given-names>An-Dong</given-names></name><name><surname>Jeewon</surname><given-names>Rajesh</given-names></name><name><surname>Karunarathna</surname><given-names>Samantha C.</given-names></name><name><surname>Tibpromma</surname><given-names>Saowaluck</given-names></name><name><surname>Bao</surname><given-names>Dan-Feng</given-names></name></person-group><article-title>Taxonomic and phylogenetic analyses reveal two new <italic><tp:taxon-name><tp:taxon-name-part taxon-name-part-type="genus" reg="Comoclathris">Comoclathris</tp:taxon-name-part></tp:taxon-name></italic> taxa (<tp:taxon-name><tp:taxon-name-part taxon-name-part-type="family" reg="Dothideomycetes">Dothideomycetes</tp:taxon-name-part></tp:taxon-name>, <tp:taxon-name><tp:taxon-name-part taxon-name-part-type="family" reg="Pleosporaceae">Pleosporaceae</tp:taxon-name-part></tp:taxon-name>) from Inner Mongolia, China</article-title><source>MycoKeys</source><day>27</day><month>02</month><year>2026</year><volume>129</volume><fpage>107</fpage><lpage>128</lpage><pub-id pub-id-type="doi">10.3897/mycokeys.129.179192</pub-id></mixed-citation></tp:treatment-meta><tp:nomenclature><tp:taxon-name><object-id xmlns:xlink="http://www.w3.org/1999/xlink" content-type="arpha" xlink:type="simple">E45D5D8A-CF79-5DB2-A8EB-EBFFC06FD720</object-id>
                    		<tp:taxon-name-part taxon-name-part-type="genus" reg="Comoclathris">Comoclathris</tp:taxon-name-part> <tp:taxon-name-part taxon-name-part-type="species" reg="xiangshawanensis">xiangshawanensis</tp:taxon-name-part>
                    	
                    		<object-id xmlns:xlink="http://www.w3.org/1999/xlink" content-type="mycobank" xlink:type="simple"> MB861794</object-id>
                    		<object-id xmlns:xlink="http://www.w3.org/1999/xlink" xlink:type="simple">Facesoffungi Number: FoF19022</object-id>
                    	</tp:taxon-name><tp:taxon-authority>X.G. Tian, T.Y. Du &amp; D.F. Bao</tp:taxon-authority><tp:taxon-status xmlns:xlink="http://www.w3.org/1999/xlink" xlink:type="simple">sp. nov.</tp:taxon-status><xref ref-type="fig" rid="F4">Fig. 4</xref></tp:nomenclature><tp:treatment-sec sec-type="Etymology"><title>Etymology.</title><p>Named after the type locality, “the desert region of Xiangshawan, China”.</p></tp:treatment-sec><tp:treatment-sec sec-type="Holotype"><title>Holotype.</title><p>GMB-W1526.</p></tp:treatment-sec><tp:treatment-sec sec-type="Description"><title>Description.</title><p><bold><italic>Saprobic</italic></bold> on dead branches of an unidentified wood. <bold>Sexual morph</bold>: <bold><italic>Ascomata</italic></bold> 100–200 × 90–200 μm (<italic>x̄</italic> = 132 × 118 μm, n = 10), solitary, scattered or aggregated into small groups, semi-immersed, subglobose, black, ostiole not obvious. <bold><italic>Peridium</italic></bold> 10–20 μm wide, comprising thin-walled cells of <bold><italic>textura angularis</italic></bold>, dark brown to black. <bold><italic>Hamathecium</italic></bold> comprising numerous, 2 μm wide, filamentous, septate, branched, cellular pseudoparaphyses, hyaline, embedded in a gelatinous matrix, extending above the asci. <bold><italic>Asci</italic></bold> 65–85 × 15–23 μm (<italic>x̄</italic> = 73 × 21 μm, n = 30), bitunicate, fissitunicate, 8-spored, cylindrical-clavate, short pedicellate, apically rounded. <bold><italic>Ascospores</italic></bold> 17–23 × 7–11 μm (<italic>x̄</italic> = 19 × 8.5 μm, n = 30), 1–2-seriate, broadly fusiform, initially yellowish, becoming brown, muriform, with 5(–6) transversely septa and 1–2 vertical septa, consisting of 9–14 cells, with conical or obtuse ends, straight or slightly curved, smooth-walled, surrounded by a mucilaginous sheath. <bold>Asexual morph</bold>: Undetermined.</p><fig id="F4" position="float" orientation="portrait"><object-id xmlns:xlink="http://www.w3.org/1999/xlink" content-type="doi" xlink:type="simple">10.3897/mycokeys.129.179192.figure4</object-id><object-id xmlns:xlink="http://www.w3.org/1999/xlink" content-type="arpha" xlink:type="simple">6978CE92-BE69-5010-89F3-FAF46FE9C5A3</object-id><label>Figure 4.</label><caption><p><italic><tp:taxon-name><tp:taxon-name-part taxon-name-part-type="genus" reg="Comoclathris">Comoclathris</tp:taxon-name-part> <tp:taxon-name-part taxon-name-part-type="species" reg="xiangshawanensis">xiangshawanensis</tp:taxon-name-part></tp:taxon-name></italic> (GMB-W1526, holotype). <bold>a</bold>, <bold>b</bold>. Appearance of ascomata on the substrate (arrows indicate black ascomata); <bold>c, d</bold>. Section through ascomata; <bold>e</bold>. Peridium; <bold>f</bold>. Pseudoparaphyses; <bold>g–k</bold>. Asci; <bold>l–q</bold>. Ascospores (arrow indicates mucilaginous sheath); <bold>r</bold>. A germinated ascospore; <bold>s, t</bold>. Colonies on <abbrev xmlns:xlink="http://www.w3.org/1999/xlink" xlink:title="potato dextrose agar" xlink:type="simple">PDA</abbrev> from above and below after one week. Scale bars: 100 µm (<bold>c, d</bold>); 10 µm (<bold>e, f</bold>); 50 µm (<bold>g–k</bold>); 20 µm (<bold>l–r</bold>).</p></caption><graphic xmlns:xlink="http://www.w3.org/1999/xlink" xlink:href="mycokeys-129-107-g004.jpg" id="oo_1550441.jpg" position="float" orientation="portrait" xlink:type="simple"><uri content-type="original_file" xlink:type="simple">https://binary.pensoft.net/fig/1550441</uri></graphic></fig></tp:treatment-sec><tp:treatment-sec sec-type="Culture characteristics"><title>Culture characteristics.</title><p>Ascospores germinated on <abbrev xmlns:xlink="http://www.w3.org/1999/xlink" xlink:title="potato dextrose agar" xlink:type="simple">PDA</abbrev> within 12 h at 28 °C and germ tubes were produced around spores. Colonies on <abbrev xmlns:xlink="http://www.w3.org/1999/xlink" xlink:title="potato dextrose agar" xlink:type="simple">PDA</abbrev> reached 2 cm diam. after one week at 28 °C. Colonies obverse: circular, white-cream, with sparsely hairy edge; cream to light yellow from below.</p></tp:treatment-sec><tp:treatment-sec sec-type="Material examined"><title>Material examined.</title><p>China • Inner Mongolia Autonomous Region, Ordos City, Xiangshawan, on dead branches of an unidentified wood in the desert, 01 October 2023, J.Y. Zhang, BTD16 (GMB-W1526, holotype), ex-type, GMBCC2305, other living culture, GMBCC2318.</p></tp:treatment-sec><tp:treatment-sec sec-type="GenBank numbers"><title>GenBank numbers.</title><p>GMBCC2305: <abbrev xmlns:xlink="http://www.w3.org/1999/xlink" xlink:title="internal transcribed spacer" xlink:type="simple">ITS</abbrev> = <ext-link xmlns:xlink="http://www.w3.org/1999/xlink" xlink:href="PX660510" ext-link-type="gen" xlink:type="simple">PX660510</ext-link>, <abbrev xmlns:xlink="http://www.w3.org/1999/xlink" xlink:title="28S nrRNA gene" xlink:type="simple">LSU</abbrev> = <ext-link xmlns:xlink="http://www.w3.org/1999/xlink" xlink:href="PX660514" ext-link-type="gen" xlink:type="simple">PX660514</ext-link>, SSU = <ext-link xmlns:xlink="http://www.w3.org/1999/xlink" xlink:href="PX660506" ext-link-type="gen" xlink:type="simple">PX660506</ext-link>, <italic>rpb</italic>2 = <ext-link xmlns:xlink="http://www.w3.org/1999/xlink" xlink:href="PX672977" ext-link-type="gen" xlink:type="simple">PX672977</ext-link>; GMBCC2318: <abbrev xmlns:xlink="http://www.w3.org/1999/xlink" xlink:title="internal transcribed spacer" xlink:type="simple">ITS</abbrev> = <ext-link xmlns:xlink="http://www.w3.org/1999/xlink" xlink:href="PX660511" ext-link-type="gen" xlink:type="simple">PX660511</ext-link>, <abbrev xmlns:xlink="http://www.w3.org/1999/xlink" xlink:title="28S nrRNA gene" xlink:type="simple">LSU</abbrev> = <ext-link xmlns:xlink="http://www.w3.org/1999/xlink" xlink:href="PX660515" ext-link-type="gen" xlink:type="simple">PX660515</ext-link>, SSU = <ext-link xmlns:xlink="http://www.w3.org/1999/xlink" xlink:href="PX660507" ext-link-type="gen" xlink:type="simple">PX660507</ext-link>, <italic>rpb</italic>2 = <ext-link xmlns:xlink="http://www.w3.org/1999/xlink" xlink:href="PX672978" ext-link-type="gen" xlink:type="simple">PX672978</ext-link>.</p></tp:treatment-sec><tp:treatment-sec sec-type="Notes"><title>Notes.</title><p><italic><tp:taxon-name><tp:taxon-name-part taxon-name-part-type="genus" reg="Comoclathris">Comoclathris</tp:taxon-name-part> <tp:taxon-name-part taxon-name-part-type="species" reg="xiangshawanensis">xiangshawanensis</tp:taxon-name-part></tp:taxon-name></italic> clustered with <italic><tp:taxon-name><tp:taxon-name-part taxon-name-part-type="genus" reg="Comoclathris">C.</tp:taxon-name-part> <tp:taxon-name-part taxon-name-part-type="species" reg="antarctica">antarctica</tp:taxon-name-part></tp:taxon-name></italic> (WA0000074564, ex-type) and <italic><tp:taxon-name><tp:taxon-name-part taxon-name-part-type="genus" reg="Comoclathris">C.</tp:taxon-name-part> <tp:taxon-name-part taxon-name-part-type="species" reg="acuminata">acuminata</tp:taxon-name-part></tp:taxon-name></italic> Mattoo, Nonzom &amp; A. Ghosh (MCC9771, ex-type and MN3-2019) in the phylogenetic tree (Fig. <xref ref-type="fig" rid="F2">2</xref>). A comparison of nucleotide base pair differences between our new strain (GMBCC2305, ex-type) and <italic><tp:taxon-name><tp:taxon-name-part taxon-name-part-type="genus" reg="Comoclathris">C.</tp:taxon-name-part> <tp:taxon-name-part taxon-name-part-type="species" reg="antarctica">antarctica</tp:taxon-name-part></tp:taxon-name></italic> (WA0000074564, ex-type) in <abbrev xmlns:xlink="http://www.w3.org/1999/xlink" xlink:title="internal transcribed spacer" xlink:type="simple">ITS</abbrev> and <abbrev xmlns:xlink="http://www.w3.org/1999/xlink" xlink:title="28S nrRNA gene" xlink:type="simple">LSU</abbrev>, the result (without gaps) showed a 1.65% (8/484 bp) difference in <abbrev xmlns:xlink="http://www.w3.org/1999/xlink" xlink:title="internal transcribed spacer" xlink:type="simple">ITS</abbrev>, 0.24% (2/818 bp) difference in <abbrev xmlns:xlink="http://www.w3.org/1999/xlink" xlink:title="28S nrRNA gene" xlink:type="simple">LSU</abbrev>. Between our new strain (GMBCC2305, ex-type) and <italic><tp:taxon-name><tp:taxon-name-part taxon-name-part-type="genus" reg="Comoclathris">C.</tp:taxon-name-part> <tp:taxon-name-part taxon-name-part-type="species" reg="acuminata">acuminata</tp:taxon-name-part></tp:taxon-name></italic> (MCC9771, ex-type) in <abbrev xmlns:xlink="http://www.w3.org/1999/xlink" xlink:title="internal transcribed spacer" xlink:type="simple">ITS</abbrev> and <abbrev xmlns:xlink="http://www.w3.org/1999/xlink" xlink:title="28S nrRNA gene" xlink:type="simple">LSU</abbrev>, the result (without gaps) showed a 1.86% (9/484 bp) difference in <abbrev xmlns:xlink="http://www.w3.org/1999/xlink" xlink:title="internal transcribed spacer" xlink:type="simple">ITS</abbrev>, 0.25% (2/807 bp) difference in <abbrev xmlns:xlink="http://www.w3.org/1999/xlink" xlink:title="28S nrRNA gene" xlink:type="simple">LSU</abbrev> (<italic><tp:taxon-name><tp:taxon-name-part taxon-name-part-type="genus" reg="Comoclathris">C.</tp:taxon-name-part> <tp:taxon-name-part taxon-name-part-type="species" reg="antarctica">antarctica</tp:taxon-name-part></tp:taxon-name></italic> (WA0000074564, ex-type) and <italic><tp:taxon-name><tp:taxon-name-part taxon-name-part-type="genus" reg="Comoclathris">C.</tp:taxon-name-part> <tp:taxon-name-part taxon-name-part-type="species" reg="acuminata">acuminata</tp:taxon-name-part></tp:taxon-name></italic> (MCC9771, ex-type) have no available SSU and <italic>rpb</italic>2 sequences in NCBI and hence cannot be compared).</p><p>Morphologically, <italic><tp:taxon-name><tp:taxon-name-part taxon-name-part-type="genus" reg="Comoclathris">C.</tp:taxon-name-part> <tp:taxon-name-part taxon-name-part-type="species" reg="xiangshawanensis">xiangshawanensis</tp:taxon-name-part></tp:taxon-name></italic> differs from <italic><tp:taxon-name><tp:taxon-name-part taxon-name-part-type="genus" reg="Comoclathris">C.</tp:taxon-name-part> <tp:taxon-name-part taxon-name-part-type="species" reg="antarctica">antarctica</tp:taxon-name-part></tp:taxon-name></italic> and <italic><tp:taxon-name><tp:taxon-name-part taxon-name-part-type="genus" reg="Comoclathris">C.</tp:taxon-name-part> <tp:taxon-name-part taxon-name-part-type="species" reg="acuminata">acuminata</tp:taxon-name-part></tp:taxon-name></italic> in having brown ascospores with 5(–6) transversely septa and 1–2 vertical septa, consisting of 9–14 cells, surrounded by a mucilaginous sheath; while <italic><tp:taxon-name><tp:taxon-name-part taxon-name-part-type="genus" reg="Comoclathris">C.</tp:taxon-name-part> <tp:taxon-name-part taxon-name-part-type="species" reg="antarctica">antarctica</tp:taxon-name-part></tp:taxon-name></italic> has ascospores with 6–8 transvers septa, consisting of 10–17 cells (<xref ref-type="bibr" rid="B13">Crous et al. 2021</xref>); while <italic><tp:taxon-name><tp:taxon-name-part taxon-name-part-type="genus" reg="Comoclathris">C.</tp:taxon-name-part> <tp:taxon-name-part taxon-name-part-type="species" reg="acuminata">acuminata</tp:taxon-name-part></tp:taxon-name></italic> has dark brown ascospores, with 3–8 transverse septa, 3–5 vertical septa, consisting of 15–21 cells, with a beak-like extension (<xref ref-type="bibr" rid="B29">Mattoo et al. 2023</xref>). In addition, our collection is saprobic on dead branches in desert areas in China, while <italic><tp:taxon-name><tp:taxon-name-part taxon-name-part-type="genus" reg="Comoclathris">C.</tp:taxon-name-part> <tp:taxon-name-part taxon-name-part-type="species" reg="antarctica">antarctica</tp:taxon-name-part></tp:taxon-name></italic> is isolated from soil sample in Antarctica, and <italic><tp:taxon-name><tp:taxon-name-part taxon-name-part-type="genus" reg="Comoclathris">C.</tp:taxon-name-part> <tp:taxon-name-part taxon-name-part-type="species" reg="acuminata">acuminata</tp:taxon-name-part></tp:taxon-name></italic> was isolated as an endophyte from the stem of <italic><tp:taxon-name><tp:taxon-name-part taxon-name-part-type="genus" reg="Ephedra">Ephedra</tp:taxon-name-part> <tp:taxon-name-part taxon-name-part-type="species" reg="gerardiana">gerardiana</tp:taxon-name-part></tp:taxon-name></italic> Wall. in India (<xref ref-type="bibr" rid="B29">Mattoo et al. 2023</xref>).</p><p>Therefore, <italic><tp:taxon-name><tp:taxon-name-part taxon-name-part-type="genus" reg="Comoclathris">C.</tp:taxon-name-part> <tp:taxon-name-part taxon-name-part-type="species" reg="xiangshawanensis">xiangshawanensis</tp:taxon-name-part></tp:taxon-name></italic> is introduced as a new species from China based on morphological and molecular evidence. To provide a better overview of the different morphologies associated with different <italic><tp:taxon-name><tp:taxon-name-part taxon-name-part-type="genus" reg="Comoclathris">Comoclathris</tp:taxon-name-part></tp:taxon-name></italic> species, we also compiled ascospore morphology and other ecological data in a table (Table <xref ref-type="table" rid="T2">2</xref>).</p><table-wrap id="T2" position="float" orientation="portrait"><label>Table 2.</label><caption><p>Morphological characteristics of ascospore and other ecological data of <italic><tp:taxon-name><tp:taxon-name-part taxon-name-part-type="genus" reg="Comoclathris">Comoclathris</tp:taxon-name-part></tp:taxon-name></italic> species. NA: Information not available.</p></caption><table><tbody><tr><th rowspan="2" colspan="1">Species</th><th rowspan="1" colspan="3">Ascospore</th><th rowspan="2" colspan="1">Hosts</th><th rowspan="2" colspan="1">Collection locations</th><th rowspan="2" colspan="1">References</th></tr><tr><th rowspan="1" colspan="1">Color</th><th rowspan="1" colspan="1">Septa</th><th rowspan="1" colspan="1">Sheath</th></tr><tr><td rowspan="1" colspan="1">
                      <italic>
                        <tp:taxon-name><tp:taxon-name-part taxon-name-part-type="genus" reg="Comoclathris">Comoclathris</tp:taxon-name-part> <tp:taxon-name-part taxon-name-part-type="species" reg="acuminata">acuminata</tp:taxon-name-part></tp:taxon-name>
                      </italic>
                    </td><td rowspan="1" colspan="1">Dark brown</td><td rowspan="1" colspan="1">3–8 transverse septa and 3–5 vertical septa</td><td rowspan="1" colspan="1">N/A</td><td rowspan="1" colspan="1">
                      <italic>
                        <tp:taxon-name><tp:taxon-name-part taxon-name-part-type="genus" reg="Ephedra">Ephedra</tp:taxon-name-part> <tp:taxon-name-part taxon-name-part-type="species" reg="gerardiana">gerardiana</tp:taxon-name-part></tp:taxon-name>
                      </italic>
                    </td><td rowspan="1" colspan="1">India</td><td rowspan="1" colspan="1">
                      <xref ref-type="bibr" rid="B29">Mattoo et al. (2023)</xref>
                    </td></tr><tr><td rowspan="1" colspan="1">
                      <italic>
                        <tp:taxon-name><tp:taxon-name-part taxon-name-part-type="genus" reg="Comoclathris">Comoclathris</tp:taxon-name-part> <tp:taxon-name-part taxon-name-part-type="species" reg="antarctica">antarctica</tp:taxon-name-part></tp:taxon-name>
                      </italic>
                    </td><td rowspan="1" colspan="1">Yellow to pale brown</td><td rowspan="1" colspan="1">6–8 transverse septa</td><td rowspan="1" colspan="1">N/A</td><td rowspan="1" colspan="1">Soil sample</td><td rowspan="1" colspan="1">Antarctica</td><td rowspan="1" colspan="1">
                      <xref ref-type="bibr" rid="B13">Crous et al. (2021)</xref>
                    </td></tr><tr><td rowspan="1" colspan="1">
                      <italic>
                        <tp:taxon-name><tp:taxon-name-part taxon-name-part-type="genus" reg="Comoclathris">Comoclathris</tp:taxon-name-part> <tp:taxon-name-part taxon-name-part-type="species" reg="arctica">arctica</tp:taxon-name-part></tp:taxon-name>
                      </italic>
                    </td><td rowspan="1" colspan="1">Mid to dark reddish-brown</td><td rowspan="1" colspan="1">6 transverse septa and 1 vertical septum</td><td rowspan="1" colspan="1">With a sheath 2–3 μm wide</td><td rowspan="1" colspan="1"><italic><tp:taxon-name><tp:taxon-name-part taxon-name-part-type="genus" reg="Festucae">Festucae</tp:taxon-name-part> <tp:taxon-name-part taxon-name-part-type="species" reg="brachyphyllae">brachyphyllae</tp:taxon-name-part></tp:taxon-name></italic>, <italic><tp:taxon-name><tp:taxon-name-part taxon-name-part-type="genus" reg="Puccinellia">Puccinellia</tp:taxon-name-part> <tp:taxon-name-part taxon-name-part-type="species" reg="angustata">angustata</tp:taxon-name-part></tp:taxon-name></italic></td><td rowspan="1" colspan="1">Canada</td><td rowspan="1" colspan="1">
                      <xref ref-type="bibr" rid="B43">Shoemaker and Babcock (1992)</xref>
                    </td></tr><tr><td rowspan="1" colspan="1">
                      <italic>
                        <tp:taxon-name><tp:taxon-name-part taxon-name-part-type="genus" reg="Comoclathris">Comoclathris</tp:taxon-name-part> <tp:taxon-name-part taxon-name-part-type="species" reg="arrhenatheri">arrhenatheri</tp:taxon-name-part></tp:taxon-name>
                      </italic>
                    </td><td rowspan="1" colspan="1">Yellow to pale brown</td><td rowspan="1" colspan="1">4 transverse septa and 2–3 vertical septa</td><td rowspan="1" colspan="1">Surrounded by a thick mucilaginous sheath</td><td rowspan="1" colspan="1">
                      <italic>
                        <tp:taxon-name><tp:taxon-name-part taxon-name-part-type="genus" reg="Arrhenatherum">Arrhenatherum</tp:taxon-name-part> <tp:taxon-name-part taxon-name-part-type="species" reg="elatius">elatius</tp:taxon-name-part></tp:taxon-name>
                      </italic>
                    </td><td rowspan="1" colspan="1">Italy</td><td rowspan="1" colspan="1">
                      <xref ref-type="bibr" rid="B47">Thambugala et al. (2017)</xref>
                    </td></tr><tr><td rowspan="1" colspan="1">
                      <italic>
                        <tp:taxon-name><tp:taxon-name-part taxon-name-part-type="genus" reg="Comoclathris">Comoclathris</tp:taxon-name-part> <tp:taxon-name-part taxon-name-part-type="species" reg="bougainvilleae">bougainvilleae</tp:taxon-name-part></tp:taxon-name>
                      </italic>
                    </td><td rowspan="1" colspan="1">N/A</td><td rowspan="1" colspan="1">N/A</td><td rowspan="1" colspan="1">N/A</td><td rowspan="1" colspan="1">
                      <italic>
                        <tp:taxon-name><tp:taxon-name-part taxon-name-part-type="genus" reg="Bougainvillea">Bougainvillea</tp:taxon-name-part> <tp:taxon-name-part taxon-name-part-type="species" reg="spectabilis">spectabilis</tp:taxon-name-part></tp:taxon-name>
                      </italic>
                    </td><td rowspan="1" colspan="1">India</td><td rowspan="1" colspan="1">
                      <xref ref-type="bibr" rid="B35">Patil and Ramesh (1987)</xref>
                    </td></tr><tr><td rowspan="1" colspan="1">
                      <italic>
                        <tp:taxon-name><tp:taxon-name-part taxon-name-part-type="genus" reg="Comoclathris">Comoclathris</tp:taxon-name-part> <tp:taxon-name-part taxon-name-part-type="species" reg="cichoriacearum">cichoriacearum</tp:taxon-name-part></tp:taxon-name>
                      </italic>
                    </td><td rowspan="1" colspan="1">N/A</td><td rowspan="1" colspan="1">N/A</td><td rowspan="1" colspan="1">N/A</td><td rowspan="1" colspan="1">
                      <italic>
                        <tp:taxon-name><tp:taxon-name-part taxon-name-part-type="genus" reg="Hieracium">Hieracium</tp:taxon-name-part> <tp:taxon-name-part taxon-name-part-type="species" reg="villosum">villosum</tp:taxon-name-part></tp:taxon-name>
                      </italic>
                    </td><td rowspan="1" colspan="1">N/A</td><td rowspan="1" colspan="1">
                      <xref ref-type="bibr" rid="B32">Nograsek (1990)</xref>
                    </td></tr><tr><td rowspan="1" colspan="1">
                      <italic>
                        <tp:taxon-name><tp:taxon-name-part taxon-name-part-type="genus" reg="Comoclathris">Comoclathris</tp:taxon-name-part> <tp:taxon-name-part taxon-name-part-type="species" reg="clematidis">clematidis</tp:taxon-name-part></tp:taxon-name>
                      </italic>
                    </td><td rowspan="1" colspan="1">Brown</td><td rowspan="1" colspan="1">3 transverse septa and 1 vertical septum</td><td rowspan="1" colspan="1">Surrounded by a thick mucilaginous sheath</td><td rowspan="1" colspan="1"><italic><tp:taxon-name><tp:taxon-name-part taxon-name-part-type="genus" reg="Clematis">Clematis</tp:taxon-name-part></tp:taxon-name></italic> sp.</td><td rowspan="1" colspan="1">China</td><td rowspan="1" colspan="1">
                      <xref ref-type="bibr" rid="B60">Xu et al. (2024)</xref>
                    </td></tr><tr><td rowspan="1" colspan="1">
                      <italic>
                        <tp:taxon-name><tp:taxon-name-part taxon-name-part-type="genus" reg="Comoclathris">Comoclathris</tp:taxon-name-part> <tp:taxon-name-part taxon-name-part-type="species" reg="compressa">compressa</tp:taxon-name-part></tp:taxon-name>
                      </italic>
                    </td><td rowspan="1" colspan="1">Dark reddish-brown</td><td rowspan="1" colspan="1">3 transverse septa and 1 vertical septum</td><td rowspan="1" colspan="1">With a uniform sheath 2–3 μm wide</td><td rowspan="1" colspan="1"><italic><tp:taxon-name><tp:taxon-name-part taxon-name-part-type="genus" reg="Agastache">Agastache</tp:taxon-name-part> <tp:taxon-name-part taxon-name-part-type="species" reg="urticifolia">urticifolia</tp:taxon-name-part></tp:taxon-name></italic>, <italic><tp:taxon-name><tp:taxon-name-part taxon-name-part-type="genus" reg="Agoseris">Agoseris</tp:taxon-name-part> <tp:taxon-name-part taxon-name-part-type="species" reg="glauca">glauca</tp:taxon-name-part></tp:taxon-name></italic>, <italic><tp:taxon-name><tp:taxon-name-part taxon-name-part-type="genus" reg="Aquilegia">Aquilegia</tp:taxon-name-part> <tp:taxon-name-part taxon-name-part-type="species" reg="leptocera">leptocera</tp:taxon-name-part></tp:taxon-name></italic>, <italic><tp:taxon-name><tp:taxon-name-part taxon-name-part-type="genus" reg="Arternisia">Arternisia</tp:taxon-name-part> <tp:taxon-name-part taxon-name-part-type="species" reg="pedatzjidi">pedatzjidi</tp:taxon-name-part></tp:taxon-name></italic>, <italic><tp:taxon-name><tp:taxon-name-part taxon-name-part-type="genus" reg="Balsatnorrhiza">Balsatnorrhiza</tp:taxon-name-part> <tp:taxon-name-part taxon-name-part-type="species" reg="deltoidea">deltoidea</tp:taxon-name-part></tp:taxon-name></italic>, <italic><tp:taxon-name><tp:taxon-name-part taxon-name-part-type="genus" reg="Brickellia">Brickellia</tp:taxon-name-part> <tp:taxon-name-part taxon-name-part-type="species" reg="grandijlora">grandijlora</tp:taxon-name-part></tp:taxon-name></italic>, <italic><tp:taxon-name><tp:taxon-name-part taxon-name-part-type="genus" reg="Coleosanthus">Coleosanthus</tp:taxon-name-part> <tp:taxon-name-part taxon-name-part-type="species" reg="grandijlorus">grandijlorus</tp:taxon-name-part></tp:taxon-name></italic>, <italic><tp:taxon-name><tp:taxon-name-part taxon-name-part-type="genus" reg="Castilleja">Castilleja</tp:taxon-name-part> <tp:taxon-name-part taxon-name-part-type="species" reg="miniata">miniata</tp:taxon-name-part></tp:taxon-name></italic>, <italic><tp:taxon-name><tp:taxon-name-part taxon-name-part-type="genus" reg="Clematis">Clematis</tp:taxon-name-part> <tp:taxon-name-part taxon-name-part-type="species" reg="hirsutissirna">hirsutissirna</tp:taxon-name-part></tp:taxon-name></italic>, <italic><tp:taxon-name><tp:taxon-name-part taxon-name-part-type="genus" reg="Helianthella">Helianthella</tp:taxon-name-part></tp:taxon-name></italic> sp., <italic><tp:taxon-name><tp:taxon-name-part taxon-name-part-type="genus" reg="Helianthus">Helianthus</tp:taxon-name-part></tp:taxon-name></italic> sp., <italic><tp:taxon-name><tp:taxon-name-part taxon-name-part-type="genus" reg="Juncus">Juncus</tp:taxon-name-part> <tp:taxon-name-part taxon-name-part-type="species" reg="balticus">balticus</tp:taxon-name-part></tp:taxon-name></italic>, <italic><tp:taxon-name><tp:taxon-name-part taxon-name-part-type="genus" reg="Ligusticum">Ligusticum</tp:taxon-name-part> <tp:taxon-name-part taxon-name-part-type="species" reg="purpureum">purpureum</tp:taxon-name-part></tp:taxon-name></italic>, <italic><tp:taxon-name><tp:taxon-name-part taxon-name-part-type="genus" reg="Lupinus">Lupinus</tp:taxon-name-part> <tp:taxon-name-part taxon-name-part-type="species" reg="parvijlorus">parvijlorus</tp:taxon-name-part></tp:taxon-name></italic>, <italic><tp:taxon-name><tp:taxon-name-part taxon-name-part-type="genus" reg="Penstemon">Penstemon</tp:taxon-name-part></tp:taxon-name></italic> sp., <italic><tp:taxon-name><tp:taxon-name-part taxon-name-part-type="genus" reg="Polygonum">Polygonum</tp:taxon-name-part> <tp:taxon-name-part taxon-name-part-type="species" reg="alpina">alpina</tp:taxon-name-part></tp:taxon-name></italic>, <italic><tp:taxon-name><tp:taxon-name-part taxon-name-part-type="genus" reg="Rudbeckia">Rudbeckia</tp:taxon-name-part></tp:taxon-name></italic> sp., <italic><tp:taxon-name><tp:taxon-name-part taxon-name-part-type="genus" reg="Senecio">Senecio</tp:taxon-name-part> <tp:taxon-name-part taxon-name-part-type="species" reg="thapsoides">thapsoides</tp:taxon-name-part></tp:taxon-name></italic>, <italic><tp:taxon-name><tp:taxon-name-part taxon-name-part-type="genus" reg="Valeriana">Valeriana</tp:taxon-name-part></tp:taxon-name></italic> sp., <italic><tp:taxon-name><tp:taxon-name-part taxon-name-part-type="genus" reg="Viguiera">Viguiera</tp:taxon-name-part> <tp:taxon-name-part taxon-name-part-type="species" reg="multijlora">multijlora</tp:taxon-name-part></tp:taxon-name></italic>, <italic><tp:taxon-name><tp:taxon-name-part taxon-name-part-type="genus" reg="Wyethia">Wyethia</tp:taxon-name-part> <tp:taxon-name-part taxon-name-part-type="species" reg="mollis">mollis</tp:taxon-name-part></tp:taxon-name></italic>, <italic><tp:taxon-name><tp:taxon-name-part taxon-name-part-type="genus" reg="Wyethia">Wyethia</tp:taxon-name-part></tp:taxon-name></italic> sp., <italic><tp:taxon-name><tp:taxon-name-part taxon-name-part-type="genus" reg="Xerophyllum">Xerophyllum</tp:taxon-name-part> <tp:taxon-name-part taxon-name-part-type="species" reg="tenux">tenux</tp:taxon-name-part></tp:taxon-name></italic></td><td rowspan="1" colspan="1">USA</td><td rowspan="1" colspan="1">
                      <xref ref-type="bibr" rid="B43">Shoemaker and Babcock (1992)</xref>
                    </td></tr><tr><td rowspan="1" colspan="1">
                      <italic>
                        <tp:taxon-name><tp:taxon-name-part taxon-name-part-type="genus" reg="Comoclathris">Comoclathris</tp:taxon-name-part> <tp:taxon-name-part taxon-name-part-type="species" reg="depressa">depressa</tp:taxon-name-part></tp:taxon-name>
                      </italic>
                    </td><td rowspan="1" colspan="1">Mid yellowish-brown</td><td rowspan="1" colspan="1">3 transverse septa and 1 vertical septum</td><td rowspan="1" colspan="1">With a sheath 2–3 μm wide</td><td rowspan="1" colspan="1"><italic><tp:taxon-name><tp:taxon-name-part taxon-name-part-type="genus" reg="Arabis">Arabis</tp:taxon-name-part></tp:taxon-name></italic> sp., <italic><tp:taxon-name><tp:taxon-name-part taxon-name-part-type="genus" reg="Lotnatiutn">Lotnatiutn</tp:taxon-name-part> <tp:taxon-name-part taxon-name-part-type="species" reg="dissectum">dissectum</tp:taxon-name-part></tp:taxon-name></italic></td><td rowspan="1" colspan="1">USA</td><td rowspan="1" colspan="1">
                      <xref ref-type="bibr" rid="B43">Shoemaker and Babcock (1992)</xref>
                    </td></tr><tr><td rowspan="1" colspan="1">
                      <italic>
                        <tp:taxon-name><tp:taxon-name-part taxon-name-part-type="genus" reg="Comoclathris">Comoclathris</tp:taxon-name-part> <tp:taxon-name-part taxon-name-part-type="species" reg="emodi">emodi</tp:taxon-name-part></tp:taxon-name>
                      </italic>
                    </td><td rowspan="1" colspan="1">Dark yellowish-brown</td><td rowspan="1" colspan="1">4 transverse septa and 1 vertical septum</td><td rowspan="1" colspan="1">With a sheath 1.5–4 μm wide</td><td rowspan="1" colspan="1">
                      <italic>
                        <tp:taxon-name><tp:taxon-name-part taxon-name-part-type="genus" reg="Festucae">Festucae</tp:taxon-name-part> <tp:taxon-name-part taxon-name-part-type="species" reg="lucidae">lucidae</tp:taxon-name-part></tp:taxon-name>
                      </italic>
                    </td><td rowspan="1" colspan="1">India</td><td rowspan="1" colspan="1">
                      <xref ref-type="bibr" rid="B43">Shoemaker and Babcock (1992)</xref>
                    </td></tr><tr><td rowspan="1" colspan="1">
                      <italic>
                        <tp:taxon-name><tp:taxon-name-part taxon-name-part-type="genus" reg="Comoclathris">Comoclathris</tp:taxon-name-part> <tp:taxon-name-part taxon-name-part-type="species" reg="europaeae">europaeae</tp:taxon-name-part></tp:taxon-name>
                      </italic>
                    </td><td rowspan="1" colspan="1">Brown</td><td rowspan="1" colspan="1">7 transverse septa and 1 vertical septum</td><td rowspan="1" colspan="1">Surrounded by amucilaginous sheath</td><td rowspan="1" colspan="1">
                      <italic>
                        <tp:taxon-name><tp:taxon-name-part taxon-name-part-type="genus" reg="Olea">Olea</tp:taxon-name-part> <tp:taxon-name-part taxon-name-part-type="species" reg="europaea">europaea</tp:taxon-name-part></tp:taxon-name>
                      </italic>
                    </td><td rowspan="1" colspan="1">Italy</td><td rowspan="1" colspan="1">
                      <xref ref-type="bibr" rid="B8">Brahmanage et al. (2020)</xref>
                    </td></tr><tr><td rowspan="1" colspan="1">
                      <italic>
                        <tp:taxon-name><tp:taxon-name-part taxon-name-part-type="genus" reg="Comoclathris">Comoclathris</tp:taxon-name-part> <tp:taxon-name-part taxon-name-part-type="species" reg="extrema">extrema</tp:taxon-name-part></tp:taxon-name>
                      </italic>
                    </td><td rowspan="1" colspan="1">Dark reddish-brown</td><td rowspan="1" colspan="1">4 transverse septa and 1 vertical septum</td><td rowspan="1" colspan="1">With a sheath 2–3 μm wide</td><td rowspan="1" colspan="1">
                      <italic>
                        <tp:taxon-name><tp:taxon-name-part taxon-name-part-type="genus" reg="Lini">Lini</tp:taxon-name-part> <tp:taxon-name-part taxon-name-part-type="species" reg="perenni">perenni</tp:taxon-name-part></tp:taxon-name>
                      </italic>
                    </td><td rowspan="1" colspan="1">India</td><td rowspan="1" colspan="1">
                      <xref ref-type="bibr" rid="B43">Shoemaker and Babcock (1992)</xref>
                    </td></tr><tr><td rowspan="1" colspan="1">
                      <italic>
                        <tp:taxon-name><tp:taxon-name-part taxon-name-part-type="genus" reg="Comoclathris">Comoclathris</tp:taxon-name-part> <tp:taxon-name-part taxon-name-part-type="species" reg="flammulae">flammulae</tp:taxon-name-part></tp:taxon-name>
                      </italic>
                    </td><td rowspan="1" colspan="1">Dark brown</td><td rowspan="1" colspan="1">6 transverse septa and 1–2 vertical septa</td><td rowspan="1" colspan="1">Mucilaginous sheath</td><td rowspan="1" colspan="1"><italic><tp:taxon-name><tp:taxon-name-part taxon-name-part-type="genus" reg="Clematis">Clematis</tp:taxon-name-part> <tp:taxon-name-part taxon-name-part-type="species" reg="flammula">flammula</tp:taxon-name-part></tp:taxon-name></italic>, <italic><tp:taxon-name><tp:taxon-name-part taxon-name-part-type="genus" reg="Colutea">Colutea</tp:taxon-name-part> <tp:taxon-name-part taxon-name-part-type="species" reg="arborescens">arborescens</tp:taxon-name-part></tp:taxon-name></italic></td><td rowspan="1" colspan="1">Italy</td><td rowspan="1" colspan="1">
                      <xref ref-type="bibr" rid="B8">Brahmanage et al. (2020)</xref>
                    </td></tr><tr><td rowspan="1" colspan="1">
                      <italic>
                        <tp:taxon-name><tp:taxon-name-part taxon-name-part-type="genus" reg="Comoclathris">Comoclathris</tp:taxon-name-part> <tp:taxon-name-part taxon-name-part-type="species" reg="galatellae">galatellae</tp:taxon-name-part></tp:taxon-name>
                      </italic>
                    </td><td rowspan="1" colspan="1">Brown or pale brown</td><td rowspan="1" colspan="1">2–4 transverse septa and 1–2 vertical septa</td><td rowspan="1" colspan="1">Without sheath</td><td rowspan="1" colspan="1">
                      <italic>
                        <tp:taxon-name><tp:taxon-name-part taxon-name-part-type="genus" reg="Galatella">Galatella</tp:taxon-name-part> <tp:taxon-name-part taxon-name-part-type="species" reg="villosa">villosa</tp:taxon-name-part></tp:taxon-name>
                      </italic>
                    </td><td rowspan="1" colspan="1">Russia, Ukraine</td><td rowspan="1" colspan="1">
                      <xref ref-type="bibr" rid="B20">Hongsanan et al. (2020)</xref>
                    </td></tr><tr><td rowspan="1" colspan="1">
                      <italic>
                        <tp:taxon-name><tp:taxon-name-part taxon-name-part-type="genus" reg="Comoclathris">Comoclathris</tp:taxon-name-part> <tp:taxon-name-part taxon-name-part-type="species" reg="harperi">harperi</tp:taxon-name-part></tp:taxon-name>
                      </italic>
                    </td><td rowspan="1" colspan="1">Mid reddish-brown</td><td rowspan="1" colspan="1">7 transverse septa and 1 vertical septum</td><td rowspan="1" colspan="1">With a sheath 1–2 μm wide</td><td rowspan="1" colspan="1"><italic><tp:taxon-name><tp:taxon-name-part taxon-name-part-type="genus" reg="Carex">Carex</tp:taxon-name-part> <tp:taxon-name-part taxon-name-part-type="species" reg="rupestris">rupestris</tp:taxon-name-part></tp:taxon-name></italic>, <italic><tp:taxon-name><tp:taxon-name-part taxon-name-part-type="genus" reg="Hierochloe">Hierochloe</tp:taxon-name-part> <tp:taxon-name-part taxon-name-part-type="species" reg="alpina">alpina</tp:taxon-name-part></tp:taxon-name></italic></td><td rowspan="1" colspan="1">Sweden</td><td rowspan="1" colspan="1">
                      <xref ref-type="bibr" rid="B43">Shoemaker and Babcock (1992)</xref>
                    </td></tr><tr><td rowspan="1" colspan="1">
                      <italic>
                        <tp:taxon-name><tp:taxon-name-part taxon-name-part-type="genus" reg="Comoclathris">Comoclathris</tp:taxon-name-part> <tp:taxon-name-part taxon-name-part-type="species" reg="incompta">incompta</tp:taxon-name-part></tp:taxon-name>
                      </italic>
                    </td><td rowspan="1" colspan="1">N/A</td><td rowspan="1" colspan="1">N/A</td><td rowspan="1" colspan="1">N/A</td><td rowspan="1" colspan="1">
                      <italic>
                        <tp:taxon-name><tp:taxon-name-part taxon-name-part-type="genus" reg="Olea">Olea</tp:taxon-name-part> <tp:taxon-name-part taxon-name-part-type="species" reg="europaea">europaea</tp:taxon-name-part></tp:taxon-name>
                      </italic>
                    </td><td rowspan="1" colspan="1">Greece, Italy</td><td rowspan="1" colspan="1">
                      <xref ref-type="bibr" rid="B3">Ariyawansa et al. (2015)</xref>
                    </td></tr><tr><td rowspan="1" colspan="1">
                      <italic>
                        <tp:taxon-name><tp:taxon-name-part taxon-name-part-type="genus" reg="Comoclathris">Comoclathris</tp:taxon-name-part> <tp:taxon-name-part taxon-name-part-type="species" reg="indica">indica</tp:taxon-name-part></tp:taxon-name>
                      </italic>
                    </td><td rowspan="1" colspan="1">N/A</td><td rowspan="1" colspan="1">N/A</td><td rowspan="1" colspan="1">N/A</td><td rowspan="1" colspan="1">
                      <italic>
                        <tp:taxon-name><tp:taxon-name-part taxon-name-part-type="genus" reg="Arachis">Arachis</tp:taxon-name-part> <tp:taxon-name-part taxon-name-part-type="species" reg="hypogaea">hypogaea</tp:taxon-name-part></tp:taxon-name>
                      </italic>
                    </td><td rowspan="1" colspan="1">India</td><td rowspan="1" colspan="1">
                      <xref ref-type="bibr" rid="B34">Patil and Pawar (1987)</xref>
                    </td></tr><tr><td rowspan="1" colspan="1">
                      <italic>
                        <tp:taxon-name><tp:taxon-name-part taxon-name-part-type="genus" reg="Comoclathris">Comoclathris</tp:taxon-name-part> <tp:taxon-name-part taxon-name-part-type="species" reg="italica">italica</tp:taxon-name-part></tp:taxon-name>
                      </italic>
                    </td><td rowspan="1" colspan="1">Brown</td><td rowspan="1" colspan="1">6–8 transverse septa and 1–2 vertical septa</td><td rowspan="1" colspan="1">Mucilaginous sheath</td><td rowspan="1" colspan="1">
                      <italic>
                        <tp:taxon-name><tp:taxon-name-part taxon-name-part-type="genus" reg="Dactylis">Dactylis</tp:taxon-name-part> <tp:taxon-name-part taxon-name-part-type="species" reg="glomerata">glomerata</tp:taxon-name-part></tp:taxon-name>
                      </italic>
                    </td><td rowspan="1" colspan="1">Italy</td><td rowspan="1" colspan="1">
                      <xref ref-type="bibr" rid="B47">Thambugala et al. (2017)</xref>
                    </td></tr><tr><td rowspan="1" colspan="1">
                      <italic>
                        <tp:taxon-name><tp:taxon-name-part taxon-name-part-type="genus" reg="Comoclathris">Comoclathris</tp:taxon-name-part> <tp:taxon-name-part taxon-name-part-type="species" reg="lanata">lanata</tp:taxon-name-part></tp:taxon-name>
                      </italic>
                    </td><td rowspan="1" colspan="1">Brown to reddish-brown</td><td rowspan="1" colspan="1">4–5 transverse septa and 1–2 vertical septa</td><td rowspan="1" colspan="1">Surrounded by a distinct, hyaline, mucilaginous 3–8 μm wide sheath</td><td rowspan="1" colspan="1">
                      <italic>
                        <tp:taxon-name><tp:taxon-name-part taxon-name-part-type="genus" reg="Leptotaenia">Leptotaenia</tp:taxon-name-part> <tp:taxon-name-part taxon-name-part-type="species" reg="multifida">multifida</tp:taxon-name-part></tp:taxon-name>
                      </italic>
                    </td><td rowspan="1" colspan="1">USA</td><td rowspan="1" colspan="1">
                      <xref ref-type="bibr" rid="B3">Ariyawansa et al. (2015)</xref>
                    </td></tr><tr><td rowspan="1" colspan="1">
                      <italic>
                        <tp:taxon-name><tp:taxon-name-part taxon-name-part-type="genus" reg="Comoclathris">Comoclathris</tp:taxon-name-part> <tp:taxon-name-part taxon-name-part-type="species" reg="lini">lini</tp:taxon-name-part></tp:taxon-name>
                      </italic>
                    </td><td rowspan="1" colspan="1">yellowish-brown</td><td rowspan="1" colspan="1">3–5 transverse septa and 1–2 vertical septa</td><td rowspan="1" colspan="1">With a thick mucilaginous sheath</td><td rowspan="1" colspan="1"><italic><tp:taxon-name><tp:taxon-name-part taxon-name-part-type="genus" reg="Linum">Linum</tp:taxon-name-part></tp:taxon-name></italic> sp.</td><td rowspan="1" colspan="1">Italy</td><td rowspan="1" colspan="1">
                      <xref ref-type="bibr" rid="B51">Wanasinghe et al. (2015)</xref>
                    </td></tr><tr><td rowspan="1" colspan="1">
                      <italic>
                        <tp:taxon-name><tp:taxon-name-part taxon-name-part-type="genus" reg="Comoclathris">Comoclathris</tp:taxon-name-part> <tp:taxon-name-part taxon-name-part-type="species" reg="lonicerae">lonicerae</tp:taxon-name-part></tp:taxon-name>
                      </italic>
                    </td><td rowspan="1" colspan="1">yellowish-brown</td><td rowspan="1" colspan="1">3–5 transverse septa and 1–2 vertical septa</td><td rowspan="1" colspan="1">With a thick mucilaginous sheath</td><td rowspan="1" colspan="1"><italic><tp:taxon-name><tp:taxon-name-part taxon-name-part-type="genus" reg="Lonicera">Lonicera</tp:taxon-name-part></tp:taxon-name></italic> sp.</td><td rowspan="1" colspan="1">Italy</td><td rowspan="1" colspan="1">
                      <xref ref-type="bibr" rid="B8">Brahmanage et al. (2020)</xref>
                    </td></tr><tr><td rowspan="1" colspan="1">
                      <italic>
                        <tp:taxon-name><tp:taxon-name-part taxon-name-part-type="genus" reg="Comoclathris">Comoclathris</tp:taxon-name-part> <tp:taxon-name-part taxon-name-part-type="species" reg="magna">magna</tp:taxon-name-part></tp:taxon-name>
                      </italic>
                    </td><td rowspan="1" colspan="1">Dark reddish-brown</td><td rowspan="1" colspan="1">3 transverse septa and 1 vertical septum</td><td rowspan="1" colspan="1">With a sheath 2–4 μm wide</td><td rowspan="1" colspan="1"><italic><tp:taxon-name><tp:taxon-name-part taxon-name-part-type="genus" reg="Anemone">Anemone</tp:taxon-name-part> <tp:taxon-name-part taxon-name-part-type="species" reg="occidentalis">occidentalis</tp:taxon-name-part></tp:taxon-name></italic>, <italic><tp:taxon-name><tp:taxon-name-part taxon-name-part-type="genus" reg="Chlorogalum">Chlorogalum</tp:taxon-name-part> <tp:taxon-name-part taxon-name-part-type="species" reg="pomeridianum">pomeridianum</tp:taxon-name-part></tp:taxon-name></italic>, <italic><tp:taxon-name><tp:taxon-name-part taxon-name-part-type="genus" reg="Helianthella">Helianthella</tp:taxon-name-part> <tp:taxon-name-part taxon-name-part-type="species" reg="californica">californica</tp:taxon-name-part></tp:taxon-name></italic>, <italic><tp:taxon-name><tp:taxon-name-part taxon-name-part-type="genus" reg="Linum">Linum</tp:taxon-name-part> <tp:taxon-name-part taxon-name-part-type="species" reg="perenne">perenne</tp:taxon-name-part></tp:taxon-name></italic>, <italic><tp:taxon-name><tp:taxon-name-part taxon-name-part-type="genus" reg="Lomatium">Lomatium</tp:taxon-name-part> <tp:taxon-name-part taxon-name-part-type="species" reg="nudicaule">nudicaule</tp:taxon-name-part></tp:taxon-name></italic>, <italic><tp:taxon-name><tp:taxon-name-part taxon-name-part-type="genus" reg="Penstemon">Penstemon</tp:taxon-name-part> <tp:taxon-name-part taxon-name-part-type="species" reg="gracilentus">gracilentus</tp:taxon-name-part></tp:taxon-name></italic>, <italic><tp:taxon-name><tp:taxon-name-part taxon-name-part-type="genus" reg="Sphenosciadium">Sphenosciadium</tp:taxon-name-part> <tp:taxon-name-part taxon-name-part-type="species" reg="capitellatum">capitellatum</tp:taxon-name-part></tp:taxon-name></italic>, umbellifer</td><td rowspan="1" colspan="1">USA</td><td rowspan="1" colspan="1">
                      <xref ref-type="bibr" rid="B43">Shoemaker and Babcock (1992)</xref>
                    </td></tr><tr><td rowspan="1" colspan="1">
                      <italic>
                        <tp:taxon-name><tp:taxon-name-part taxon-name-part-type="genus" reg="Comoclathris">Comoclathris</tp:taxon-name-part> <tp:taxon-name-part taxon-name-part-type="species" reg="miliarakisii">miliarakisii</tp:taxon-name-part></tp:taxon-name>
                      </italic>
                    </td><td rowspan="1" colspan="1">N/A</td><td rowspan="1" colspan="1">N/A</td><td rowspan="1" colspan="1">N/A</td><td rowspan="1" colspan="1">
                      <italic>
                        <tp:taxon-name><tp:taxon-name-part taxon-name-part-type="genus" reg="Sclerochorton">Sclerochorton</tp:taxon-name-part> <tp:taxon-name-part taxon-name-part-type="species" reg="junceum">junceum</tp:taxon-name-part></tp:taxon-name>
                      </italic>
                    </td><td rowspan="1" colspan="1">Greece</td><td rowspan="1" colspan="1">
                      <xref ref-type="bibr" rid="B36">Petrak (1938)</xref>
                    </td></tr><tr><td rowspan="1" colspan="1">
                      <italic>
                        <tp:taxon-name><tp:taxon-name-part taxon-name-part-type="genus" reg="Comoclathris">Comoclathris</tp:taxon-name-part> <tp:taxon-name-part taxon-name-part-type="species" reg="persica">persica</tp:taxon-name-part></tp:taxon-name>
                      </italic>
                    </td><td rowspan="1" colspan="1">Mid reddish-brown</td><td rowspan="1" colspan="1">4 transverse septa and 1 vertical septum</td><td rowspan="1" colspan="1">With a uniform sheath 3–4 μm wide</td><td rowspan="1" colspan="1">
                      <italic>
                        <tp:taxon-name><tp:taxon-name-part taxon-name-part-type="genus" reg="Dianthus">Dianthus</tp:taxon-name-part> <tp:taxon-name-part taxon-name-part-type="species" reg="orientalis">orientalis</tp:taxon-name-part></tp:taxon-name>
                      </italic>
                    </td><td rowspan="1" colspan="1">Iran</td><td rowspan="1" colspan="1">
                      <xref ref-type="bibr" rid="B43">Shoemaker and Babcock (1992)</xref>
                    </td></tr><tr><td rowspan="1" colspan="1">
                      <italic>
                        <tp:taxon-name><tp:taxon-name-part taxon-name-part-type="genus" reg="Comoclathris">Comoclathris</tp:taxon-name-part> <tp:taxon-name-part taxon-name-part-type="species" reg="pimpinellae">pimpinellae</tp:taxon-name-part></tp:taxon-name>
                      </italic>
                    </td><td rowspan="1" colspan="1">Yellow to light brown</td><td rowspan="1" colspan="1">3 transverse septa and 2 vertical septa</td><td rowspan="1" colspan="1">Surrounded by a thick, hyaline, a mucilaginous sheath</td><td rowspan="1" colspan="1">
                      <italic>
                        <tp:taxon-name><tp:taxon-name-part taxon-name-part-type="genus" reg="Pimpinella">Pimpinella</tp:taxon-name-part> <tp:taxon-name-part taxon-name-part-type="species" reg="tragium">tragium</tp:taxon-name-part></tp:taxon-name>
                      </italic>
                    </td><td rowspan="1" colspan="1">Russia</td><td rowspan="1" colspan="1">
                      <xref ref-type="bibr" rid="B27">Li et al. (2016)</xref>
                    </td></tr><tr><td rowspan="1" colspan="1">
                      <italic>
                        <tp:taxon-name><tp:taxon-name-part taxon-name-part-type="genus" reg="Comoclathris">Comoclathris</tp:taxon-name-part> <tp:taxon-name-part taxon-name-part-type="species" reg="platysporioides">platysporioides</tp:taxon-name-part></tp:taxon-name>
                      </italic>
                    </td><td rowspan="1" colspan="1">Dark reddish-brown</td><td rowspan="1" colspan="1">5 transverse septa and 1 vertical septum</td><td rowspan="1" colspan="1">With a uniform sheath, 1–2 μm wide</td><td rowspan="1" colspan="1">
                      <italic>
                        <tp:taxon-name><tp:taxon-name-part taxon-name-part-type="genus" reg="Selaginella">Selaginella</tp:taxon-name-part> <tp:taxon-name-part taxon-name-part-type="species" reg="wrightii">wrightii</tp:taxon-name-part></tp:taxon-name>
                      </italic>
                    </td><td rowspan="1" colspan="1">USA</td><td rowspan="1" colspan="1">
                      <xref ref-type="bibr" rid="B43">Shoemaker and Babcock (1992)</xref>
                    </td></tr><tr><td rowspan="1" colspan="1">
                      <italic>
                        <tp:taxon-name><tp:taxon-name-part taxon-name-part-type="genus" reg="Comoclathris">Comoclathris</tp:taxon-name-part> <tp:taxon-name-part taxon-name-part-type="species" reg="pseudoverruculosa">pseudoverruculosa</tp:taxon-name-part></tp:taxon-name>
                      </italic>
                    </td><td rowspan="1" colspan="1">N/A</td><td rowspan="1" colspan="1">N/A</td><td rowspan="1" colspan="1">N/A</td><td rowspan="1" colspan="1">
                      <italic>
                        <tp:taxon-name><tp:taxon-name-part taxon-name-part-type="genus" reg="Carex">Carex</tp:taxon-name-part> <tp:taxon-name-part taxon-name-part-type="species" reg="firma">firma</tp:taxon-name-part></tp:taxon-name>
                      </italic>
                    </td><td rowspan="1" colspan="1">N/A</td><td rowspan="1" colspan="1">
                      <xref ref-type="bibr" rid="B32">Nograsek (1990)</xref>
                    </td></tr><tr><td rowspan="1" colspan="1">
                      <italic>
                        <tp:taxon-name><tp:taxon-name-part taxon-name-part-type="genus" reg="Comoclathris">Comoclathris</tp:taxon-name-part> <tp:taxon-name-part taxon-name-part-type="species" reg="pyrenophoroides">pyrenophoroides</tp:taxon-name-part></tp:taxon-name>
                      </italic>
                    </td><td rowspan="1" colspan="1">N/A</td><td rowspan="1" colspan="1">N/A</td><td rowspan="1" colspan="1">N/A</td><td rowspan="1" colspan="1"><italic><tp:taxon-name><tp:taxon-name-part taxon-name-part-type="genus" reg="Festuca">Festuca</tp:taxon-name-part></tp:taxon-name></italic> and <italic><tp:taxon-name><tp:taxon-name-part taxon-name-part-type="genus" reg="Bromus">Bromus</tp:taxon-name-part></tp:taxon-name></italic></td><td rowspan="1" colspan="1">Italy</td><td rowspan="1" colspan="1">
                      <xref ref-type="bibr" rid="B9">Checa (1998)</xref>
                    </td></tr><tr><td rowspan="1" colspan="1">
                      <italic>
                        <tp:taxon-name><tp:taxon-name-part taxon-name-part-type="genus" reg="Comoclathris">Comoclathris</tp:taxon-name-part> <tp:taxon-name-part taxon-name-part-type="species" reg="quadriseptata">quadriseptata</tp:taxon-name-part></tp:taxon-name>
                      </italic>
                    </td><td rowspan="1" colspan="1">Mid reddish-brown</td><td rowspan="1" colspan="1">4 transverse septa and 1 vertical septum</td><td rowspan="1" colspan="1">With a uniform sheath 1–2 μm wide</td><td rowspan="1" colspan="1"><italic><tp:taxon-name><tp:taxon-name-part taxon-name-part-type="genus" reg="Agropyron">Agropyron</tp:taxon-name-part> <tp:taxon-name-part taxon-name-part-type="species" reg="divergens">divergens</tp:taxon-name-part></tp:taxon-name></italic>, <italic><tp:taxon-name><tp:taxon-name-part taxon-name-part-type="genus" reg="Avena">Avena</tp:taxon-name-part> <tp:taxon-name-part taxon-name-part-type="species" reg="pratensis">pratensis</tp:taxon-name-part></tp:taxon-name></italic>, <italic><tp:taxon-name><tp:taxon-name-part taxon-name-part-type="genus" reg="Dianthus">Dianthus</tp:taxon-name-part> <tp:taxon-name-part taxon-name-part-type="species" reg="orientalis">orientalis</tp:taxon-name-part></tp:taxon-name></italic>, <italic><tp:taxon-name><tp:taxon-name-part taxon-name-part-type="genus" reg="Matthiola">Matthiola</tp:taxon-name-part></tp:taxon-name></italic> sp., <italic><tp:taxon-name><tp:taxon-name-part taxon-name-part-type="genus" reg="Poaceae">Poaceae</tp:taxon-name-part></tp:taxon-name></italic>, <italic><tp:taxon-name><tp:taxon-name-part taxon-name-part-type="genus" reg="Sporobolus">Sporobolus</tp:taxon-name-part> <tp:taxon-name-part taxon-name-part-type="species" reg="cryptandrus">cryptandrus</tp:taxon-name-part></tp:taxon-name></italic></td><td rowspan="1" colspan="1">Canada</td><td rowspan="1" colspan="1">
                      <xref ref-type="bibr" rid="B43">Shoemaker and Babcock (1992)</xref>
                    </td></tr><tr><td rowspan="1" colspan="1">
                      <italic>
                        <tp:taxon-name><tp:taxon-name-part taxon-name-part-type="genus" reg="Comoclathris">Comoclathris</tp:taxon-name-part> <tp:taxon-name-part taxon-name-part-type="species" reg="rosae">rosae</tp:taxon-name-part></tp:taxon-name>
                      </italic>
                    </td><td rowspan="1" colspan="1">Pale brown</td><td rowspan="1" colspan="1">4–7 transverse septa and 1–2 vertical septa</td><td rowspan="1" colspan="1">Surrounded by a thick mucilaginous sheath</td><td rowspan="1" colspan="1">
                      <italic>
                        <tp:taxon-name><tp:taxon-name-part taxon-name-part-type="genus" reg="Rosa">Rosa</tp:taxon-name-part> <tp:taxon-name-part taxon-name-part-type="species" reg="canina">canina</tp:taxon-name-part></tp:taxon-name>
                      </italic>
                    </td><td rowspan="1" colspan="1">Italy</td><td rowspan="1" colspan="1">
                      <xref ref-type="bibr" rid="B52">Wanasinghe et al. (2018)</xref>
                    </td></tr><tr><td rowspan="1" colspan="1">
                      <italic>
                        <tp:taxon-name><tp:taxon-name-part taxon-name-part-type="genus" reg="Comoclathris">Comoclathris</tp:taxon-name-part> <tp:taxon-name-part taxon-name-part-type="species" reg="rosarum">rosarum</tp:taxon-name-part></tp:taxon-name>
                      </italic>
                    </td><td rowspan="1" colspan="1">Brown</td><td rowspan="1" colspan="1">6–7 transverse septa and 2–4 vertical septa</td><td rowspan="1" colspan="1">Surrounded by a thick mucilaginous sheath</td><td rowspan="1" colspan="1">
                      <italic>
                        <tp:taxon-name><tp:taxon-name-part taxon-name-part-type="genus" reg="Rosa">Rosa</tp:taxon-name-part> <tp:taxon-name-part taxon-name-part-type="species" reg="canina">canina</tp:taxon-name-part></tp:taxon-name>
                      </italic>
                    </td><td rowspan="1" colspan="1">Italy</td><td rowspan="1" colspan="1">
                      <xref ref-type="bibr" rid="B52">Wanasinghe et al. (2018)</xref>
                    </td></tr><tr><td rowspan="1" colspan="1">
                      <italic>
                        <tp:taxon-name><tp:taxon-name-part taxon-name-part-type="genus" reg="Comoclathris">Comoclathris</tp:taxon-name-part> <tp:taxon-name-part taxon-name-part-type="species" reg="rosigena">rosigena</tp:taxon-name-part></tp:taxon-name>
                      </italic>
                    </td><td rowspan="1" colspan="1">Pale brown</td><td rowspan="1" colspan="1">5–7 transverse septa and 1 vertical septum</td><td rowspan="1" colspan="1">Surrounded by a thick mucilaginous sheath</td><td rowspan="1" colspan="1">
                      <italic>
                        <tp:taxon-name><tp:taxon-name-part taxon-name-part-type="genus" reg="Rosa">Rosa</tp:taxon-name-part> <tp:taxon-name-part taxon-name-part-type="species" reg="canina">canina</tp:taxon-name-part></tp:taxon-name>
                      </italic>
                    </td><td rowspan="1" colspan="1">Italy</td><td rowspan="1" colspan="1">
                      <xref ref-type="bibr" rid="B52">Wanasinghe et al. (2018)</xref>
                    </td></tr><tr><td rowspan="1" colspan="1">
                      <italic>
                        <tp:taxon-name><tp:taxon-name-part taxon-name-part-type="genus" reg="Comoclathris">Comoclathris</tp:taxon-name-part> <tp:taxon-name-part taxon-name-part-type="species" reg="salsolae">salsolae</tp:taxon-name-part></tp:taxon-name>
                      </italic>
                    </td><td rowspan="1" colspan="1">Mid yellowish-brown</td><td rowspan="1" colspan="1">4 transverse septa and 1 vertical septum</td><td rowspan="1" colspan="1">With a uniform sheath 2–3 μm wide</td><td rowspan="1" colspan="1"><italic><tp:taxon-name><tp:taxon-name-part taxon-name-part-type="genus" reg="Salsola"/><tp:taxon-name-part taxon-name-part-type="species" reg="lpomoea">lpomoea</tp:taxon-name-part></tp:taxon-name><tp:taxon-name><tp:taxon-name-part taxon-name-part-type="genus" reg="Salsola"/><tp:taxon-name-part taxon-name-part-type="species" reg="leptoplzylla">leptoplzylla</tp:taxon-name-part></tp:taxon-name></italic>, <italic><tp:taxon-name><tp:taxon-name-part taxon-name-part-type="genus" reg="Salsola">Salsola</tp:taxon-name-part></tp:taxon-name></italic> sp.</td><td rowspan="1" colspan="1">USA</td><td rowspan="1" colspan="1">
                      <xref ref-type="bibr" rid="B43">Shoemaker and Babcock (1992)</xref>
                    </td></tr><tr><td rowspan="1" colspan="1">
                      <italic>
                        <tp:taxon-name><tp:taxon-name-part taxon-name-part-type="genus" reg="Comoclathris">Comoclathris</tp:taxon-name-part> <tp:taxon-name-part taxon-name-part-type="species" reg="sedi">sedi</tp:taxon-name-part></tp:taxon-name>
                      </italic>
                    </td><td rowspan="1" colspan="1">Brown to reddish-brown</td><td rowspan="1" colspan="1">4–5 transverse septa and 1–2 vertical septa</td><td rowspan="1" colspan="1">Surrounded by a distinct, hyaline, mucilaginous 5–9 μm wide sheath</td><td rowspan="1" colspan="1"><italic><tp:taxon-name><tp:taxon-name-part taxon-name-part-type="genus" reg="Clematis">Clematis</tp:taxon-name-part> <tp:taxon-name-part taxon-name-part-type="species" reg="vitalba">vitalba</tp:taxon-name-part></tp:taxon-name></italic>, <italic><tp:taxon-name><tp:taxon-name-part taxon-name-part-type="genus" reg="Rosa">Rosa</tp:taxon-name-part></tp:taxon-name></italic> sp., <italic><tp:taxon-name><tp:taxon-name-part taxon-name-part-type="genus" reg="Sedum">Sedum</tp:taxon-name-part></tp:taxon-name></italic> sp.</td><td rowspan="1" colspan="1">Italy</td><td rowspan="1" colspan="1">
                      <xref ref-type="bibr" rid="B3">Ariyawansa et al. (2015)</xref>
                    </td></tr><tr><td rowspan="1" colspan="1">
                      <italic>
                        <tp:taxon-name><tp:taxon-name-part taxon-name-part-type="genus" reg="Comoclathris">Comoclathris</tp:taxon-name-part> <tp:taxon-name-part taxon-name-part-type="species" reg="sisyrinchii">sisyrinchii</tp:taxon-name-part></tp:taxon-name>
                      </italic>
                    </td><td rowspan="1" colspan="1">Mid yellowish-brown</td><td rowspan="1" colspan="1">3 transverse septa and 1 vertical septum</td><td rowspan="1" colspan="1">N/A</td><td rowspan="1" colspan="1"><italic><tp:taxon-name><tp:taxon-name-part taxon-name-part-type="genus" reg="Carpha">Carpha</tp:taxon-name-part> <tp:taxon-name-part taxon-name-part-type="species" reg="alina">alina</tp:taxon-name-part></tp:taxon-name></italic>, <italic><tp:taxon-name><tp:taxon-name-part taxon-name-part-type="genus" reg="Lomatium">Lomatium</tp:taxon-name-part> <tp:taxon-name-part taxon-name-part-type="species" reg="californicuin">californicuin</tp:taxon-name-part></tp:taxon-name></italic>, <italic><tp:taxon-name><tp:taxon-name-part taxon-name-part-type="genus" reg="Sisyrinchium">Sisyrinchium</tp:taxon-name-part> <tp:taxon-name-part taxon-name-part-type="species" reg="junceum">junceum</tp:taxon-name-part></tp:taxon-name></italic>, <italic><tp:taxon-name><tp:taxon-name-part taxon-name-part-type="genus" reg="Sisyrinchium">Sisyrinchium</tp:taxon-name-part> <tp:taxon-name-part taxon-name-part-type="species" reg="middletoni">middletoni</tp:taxon-name-part></tp:taxon-name></italic></td><td rowspan="1" colspan="1">USA</td><td rowspan="1" colspan="1">
                      <xref ref-type="bibr" rid="B43">Shoemaker and Babcock (1992)</xref>
                    </td></tr><tr><td rowspan="1" colspan="1">
                      <italic>
                        <tp:taxon-name><tp:taxon-name-part taxon-name-part-type="genus" reg="Comoclathris">Comoclathris</tp:taxon-name-part> <tp:taxon-name-part taxon-name-part-type="species" reg="sororia">sororia</tp:taxon-name-part></tp:taxon-name>
                      </italic>
                    </td><td rowspan="1" colspan="1">Dark reddish-brown</td><td rowspan="1" colspan="1">3 transverse septa and 1 vertical septum</td><td rowspan="1" colspan="1">N/A</td><td rowspan="1" colspan="1">
                      <italic>
                        <tp:taxon-name><tp:taxon-name-part taxon-name-part-type="genus" reg="Dianthus">Dianthus</tp:taxon-name-part> <tp:taxon-name-part taxon-name-part-type="species" reg="orientalis">orientalis</tp:taxon-name-part></tp:taxon-name>
                      </italic>
                    </td><td rowspan="1" colspan="1">Turkey</td><td rowspan="1" colspan="1">
                      <xref ref-type="bibr" rid="B43">Shoemaker and Babcock (1992)</xref>
                    </td></tr><tr><td rowspan="1" colspan="1">
                      <italic>
                        <tp:taxon-name><tp:taxon-name-part taxon-name-part-type="genus" reg="Comoclathris">Comoclathris</tp:taxon-name-part> <tp:taxon-name-part taxon-name-part-type="species" reg="spartii">spartii</tp:taxon-name-part></tp:taxon-name>
                      </italic>
                    </td><td rowspan="1" colspan="1">Yellow to pale brown</td><td rowspan="1" colspan="1">Muriform</td><td rowspan="1" colspan="1">Surrounded by a mucilaginous sheath</td><td rowspan="1" colspan="1">
                      <italic>
                        <tp:taxon-name><tp:taxon-name-part taxon-name-part-type="genus" reg="Spartium">Spartium</tp:taxon-name-part> <tp:taxon-name-part taxon-name-part-type="species" reg="junceum">junceum</tp:taxon-name-part></tp:taxon-name>
                      </italic>
                    </td><td rowspan="1" colspan="1">Italy</td><td rowspan="1" colspan="1">
                      <xref ref-type="bibr" rid="B12">Crous et al. (2014)</xref>
                    </td></tr><tr><td rowspan="1" colspan="1">
                      <italic>
                        <tp:taxon-name><tp:taxon-name-part taxon-name-part-type="genus" reg="Comoclathris">Comoclathris</tp:taxon-name-part> <tp:taxon-name-part taxon-name-part-type="species" reg="subdeflectens">subdeflectens</tp:taxon-name-part></tp:taxon-name>
                      </italic>
                    </td><td rowspan="1" colspan="1">N/A</td><td rowspan="1" colspan="1">N/A</td><td rowspan="1" colspan="1">N/A</td><td rowspan="1" colspan="1">
                      <italic>
                        <tp:taxon-name><tp:taxon-name-part taxon-name-part-type="genus" reg="Ranunculus">Ranunculus</tp:taxon-name-part> <tp:taxon-name-part taxon-name-part-type="species" reg="montanus">montanus</tp:taxon-name-part></tp:taxon-name>
                      </italic>
                    </td><td rowspan="1" colspan="1">N/A</td><td rowspan="1" colspan="1">
                      <xref ref-type="bibr" rid="B32">Nograsek (1990)</xref>
                    </td></tr><tr><td rowspan="1" colspan="1">
                      <italic>
                        <tp:taxon-name><tp:taxon-name-part taxon-name-part-type="genus" reg="Comoclathris">Comoclathris</tp:taxon-name-part> <tp:taxon-name-part taxon-name-part-type="species" reg="typhicola">typhicola</tp:taxon-name-part></tp:taxon-name>
                      </italic>
                    </td><td rowspan="1" colspan="1">Brown</td><td rowspan="1" colspan="1">3 transverse septa and 1 vertical septum</td><td rowspan="1" colspan="1">N/A</td><td rowspan="1" colspan="1"><italic><tp:taxon-name><tp:taxon-name-part taxon-name-part-type="genus" reg="Typha">Typha</tp:taxon-name-part> <tp:taxon-name-part taxon-name-part-type="species" reg="latifolia">latifolia</tp:taxon-name-part></tp:taxon-name></italic>, <italic><tp:taxon-name><tp:taxon-name-part taxon-name-part-type="genus" reg="Typha">Typha</tp:taxon-name-part> <tp:taxon-name-part taxon-name-part-type="species" reg="angustifolia">angustifolia</tp:taxon-name-part></tp:taxon-name></italic></td><td rowspan="1" colspan="1">Austria, Denmark, England, Germany, India, Iran, Netherlands, Pakistan, Poland, Portugal, Russia, Switzerland, and USA</td><td rowspan="1" colspan="1"><xref ref-type="bibr" rid="B11">Cooke (1872)</xref>; <xref ref-type="bibr" rid="B56">Webster and Lucas (1959)</xref>; <xref ref-type="bibr" rid="B43">Shoemaker and Babcock (1992)</xref>; <xref ref-type="bibr" rid="B7">Boerema et al. (2004)</xref>; <xref ref-type="bibr" rid="B1">Ahmadpour et al. (2024)</xref></td></tr><tr><td rowspan="1" colspan="1">
                      <italic>
                        <tp:taxon-name><tp:taxon-name-part taxon-name-part-type="genus" reg="Comoclathris">Comoclathris</tp:taxon-name-part> <tp:taxon-name-part taxon-name-part-type="species" reg="utahensis">utahensis</tp:taxon-name-part></tp:taxon-name>
                      </italic>
                    </td><td rowspan="1" colspan="1">Dark reddish-brown</td><td rowspan="1" colspan="1">3 transverse septa and 1 vertical septum</td><td rowspan="1" colspan="1">With a sheath 1–3 μm wide</td><td rowspan="1" colspan="1"><italic><tp:taxon-name><tp:taxon-name-part taxon-name-part-type="genus" reg="Arternisia">Arternisia</tp:taxon-name-part> <tp:taxon-name-part taxon-name-part-type="species" reg="scopulorurn">scopulorurn</tp:taxon-name-part></tp:taxon-name></italic>, <italic><tp:taxon-name><tp:taxon-name-part taxon-name-part-type="genus" reg="Brickelliaun">Brickelliaun</tp:taxon-name-part> <tp:taxon-name-part taxon-name-part-type="species" reg="bellata">bellata</tp:taxon-name-part></tp:taxon-name></italic>, <italic><tp:taxon-name><tp:taxon-name-part taxon-name-part-type="genus" reg="Castilleja">Castilleja</tp:taxon-name-part> <tp:taxon-name-part taxon-name-part-type="species" reg="rniniata">rniniata</tp:taxon-name-part></tp:taxon-name></italic>, <italic><tp:taxon-name><tp:taxon-name-part taxon-name-part-type="genus" reg="Eupatoriurn">Eupatoriurn</tp:taxon-name-part> <tp:taxon-name-part taxon-name-part-type="species" reg="occidentale">occidentale</tp:taxon-name-part></tp:taxon-name></italic>, <italic><tp:taxon-name><tp:taxon-name-part taxon-name-part-type="genus" reg="Linurn">Linurn</tp:taxon-name-part> <tp:taxon-name-part taxon-name-part-type="species" reg="perenne">perenne</tp:taxon-name-part></tp:taxon-name></italic>, <italic><tp:taxon-name><tp:taxon-name-part taxon-name-part-type="genus" reg="Linum">Linum</tp:taxon-name-part> <tp:taxon-name-part taxon-name-part-type="species" reg="perenne">perenne</tp:taxon-name-part></tp:taxon-name></italic> L., <italic><tp:taxon-name><tp:taxon-name-part taxon-name-part-type="genus" reg="Polygonurn">Polygonurn</tp:taxon-name-part> <tp:taxon-name-part taxon-name-part-type="species" reg="arnphibiurn">arnphibiurn</tp:taxon-name-part></tp:taxon-name></italic>, <italic><tp:taxon-name><tp:taxon-name-part taxon-name-part-type="genus" reg="Senecio">Senecio</tp:taxon-name-part></tp:taxon-name></italic> sp., <italic><tp:taxon-name><tp:taxon-name-part taxon-name-part-type="genus" reg="Silene">Silene</tp:taxon-name-part> <tp:taxon-name-part taxon-name-part-type="species" reg="lnontana">lnontana</tp:taxon-name-part></tp:taxon-name></italic></td><td rowspan="1" colspan="1">USA</td><td rowspan="1" colspan="1">
                      <xref ref-type="bibr" rid="B43">Shoemaker and Babcock (1992)</xref>
                    </td></tr><tr><td rowspan="1" colspan="1">
                      <italic>
                        <tp:taxon-name><tp:taxon-name-part taxon-name-part-type="genus" reg="Comoclathris">Comoclathris</tp:taxon-name-part> <tp:taxon-name-part taxon-name-part-type="species" reg="verrucosa">verrucosa</tp:taxon-name-part></tp:taxon-name>
                      </italic>
                    </td><td rowspan="1" colspan="1">Dark reddish-brown</td><td rowspan="1" colspan="1">3 transverse septa and 1 vertical septum</td><td rowspan="1" colspan="1">With a uniform sheath 2–3 μm wide</td><td rowspan="1" colspan="1">
                      <italic>
                        <tp:taxon-name><tp:taxon-name-part taxon-name-part-type="genus" reg="Juncus">Juncus</tp:taxon-name-part> <tp:taxon-name-part taxon-name-part-type="species" reg="balticus">balticus</tp:taxon-name-part></tp:taxon-name>
                      </italic>
                    </td><td rowspan="1" colspan="1">USA</td><td rowspan="1" colspan="1">
                      <xref ref-type="bibr" rid="B43">Shoemaker and Babcock (1992)</xref>
                    </td></tr><tr><td rowspan="1" colspan="1">
                      <italic>
                        <tp:taxon-name><tp:taxon-name-part taxon-name-part-type="genus" reg="Comoclathris">Comoclathris</tp:taxon-name-part> <tp:taxon-name-part taxon-name-part-type="species" reg="verruculosa">verruculosa</tp:taxon-name-part></tp:taxon-name>
                      </italic>
                    </td><td rowspan="1" colspan="1">Mid reddish-brown</td><td rowspan="1" colspan="1">5 transverse septa and 1 vertical septum</td><td rowspan="1" colspan="1">With a uniform sheath 1.5–3.5 μm wide</td><td rowspan="1" colspan="1"><italic><tp:taxon-name><tp:taxon-name-part taxon-name-part-type="genus" reg="Deschampsia">Deschampsia</tp:taxon-name-part> <tp:taxon-name-part taxon-name-part-type="species" reg="caespitosa">caespitosa</tp:taxon-name-part></tp:taxon-name></italic>, <italic><tp:taxon-name><tp:taxon-name-part taxon-name-part-type="genus" reg="Poa">Poa</tp:taxon-name-part> <tp:taxon-name-part taxon-name-part-type="species" reg="glauca">glauca</tp:taxon-name-part></tp:taxon-name></italic></td><td rowspan="1" colspan="1">Finland, Norway, Switzerland</td><td rowspan="1" colspan="1">
                      <xref ref-type="bibr" rid="B43">Shoemaker and Babcock (1992)</xref>
                    </td></tr><tr><td rowspan="1" colspan="1">
                      <italic>
                        <tp:taxon-name><tp:taxon-name-part taxon-name-part-type="genus" reg="Comoclathris">Comoclathris</tp:taxon-name-part> <tp:taxon-name-part taxon-name-part-type="species" reg="wehmeyeri">wehmeyeri</tp:taxon-name-part></tp:taxon-name>
                      </italic>
                    </td><td rowspan="1" colspan="1">N/A</td><td rowspan="1" colspan="1">N/A</td><td rowspan="1" colspan="1">N/A</td><td rowspan="1" colspan="1">
                      <italic>
                        <tp:taxon-name><tp:taxon-name-part taxon-name-part-type="genus" reg="Crossandra">Crossandra</tp:taxon-name-part> <tp:taxon-name-part taxon-name-part-type="species" reg="infundibuliformis">infundibuliformis</tp:taxon-name-part></tp:taxon-name>
                      </italic>
                    </td><td rowspan="1" colspan="1">India</td><td rowspan="1" colspan="1">
                      <xref ref-type="bibr" rid="B33">Pande (1980)</xref>
                    </td></tr><tr><td rowspan="1" colspan="1">
                      <italic>
                        <tp:taxon-name><tp:taxon-name-part taxon-name-part-type="genus" reg="Comoclathris">Comoclathris</tp:taxon-name-part> <tp:taxon-name-part taxon-name-part-type="species" reg="xanthoceratis">xanthoceratis</tp:taxon-name-part></tp:taxon-name>
                      </italic>
                    </td><td rowspan="1" colspan="1">Brown to dark brown</td><td rowspan="1" colspan="1">3 transverse septa and 1 vertical septum</td><td rowspan="1" colspan="1">Surrounded by a thick mucilaginous sheath</td><td rowspan="1" colspan="1">
                      <italic>
                        <tp:taxon-name><tp:taxon-name-part taxon-name-part-type="genus" reg="Xanthoceras">Xanthoceras</tp:taxon-name-part> <tp:taxon-name-part taxon-name-part-type="species" reg="sorbifolium">sorbifolium</tp:taxon-name-part></tp:taxon-name>
                      </italic>
                    </td><td rowspan="1" colspan="1">China</td><td rowspan="1" colspan="1">
                      <xref ref-type="bibr" rid="B60">Xu et al. (2024)</xref>
                    </td></tr><tr><td rowspan="1" colspan="1">
                      <italic>
                        <tp:taxon-name><tp:taxon-name-part taxon-name-part-type="genus" reg="Comoclathris">Comoclathris</tp:taxon-name-part> <tp:taxon-name-part taxon-name-part-type="species" reg="xerophila">xerophila</tp:taxon-name-part></tp:taxon-name>
                      </italic>
                    </td><td rowspan="1" colspan="1">Mid reddish-brown</td><td rowspan="1" colspan="1">3 transverse septa and 1 vertical septum</td><td rowspan="1" colspan="1">N/A</td><td rowspan="1" colspan="1">
                      <italic>
                        <tp:taxon-name><tp:taxon-name-part taxon-name-part-type="genus" reg="Scleropogon">Scleropogon</tp:taxon-name-part> <tp:taxon-name-part taxon-name-part-type="species" reg="brevifolius">brevifolius</tp:taxon-name-part></tp:taxon-name>
                      </italic>
                    </td><td rowspan="1" colspan="1">Argentina</td><td rowspan="1" colspan="1">
                      <xref ref-type="bibr" rid="B43">Shoemaker and Babcock (1992)</xref>
                    </td></tr></tbody></table></table-wrap></tp:treatment-sec><tp:treatment-sec><!--Section generated to contain objects referenced in tp:taxon-treatment.--><fig id="F2" position="float" orientation="portrait"><object-id xmlns:xlink="http://www.w3.org/1999/xlink" content-type="doi" xlink:type="simple">10.3897/mycokeys.129.179192.figure2</object-id><object-id xmlns:xlink="http://www.w3.org/1999/xlink" content-type="arpha" xlink:type="simple">E2C06E16-957B-52BE-B1E6-E99CABB85335</object-id><label>Figure 2.</label><caption><p>Maximum likelihood consensus tree inferred from the combined <abbrev xmlns:xlink="http://www.w3.org/1999/xlink" xlink:title="internal transcribed spacer" xlink:type="simple">ITS</abbrev>, <abbrev xmlns:xlink="http://www.w3.org/1999/xlink" xlink:title="28S nrRNA gene" xlink:type="simple">LSU</abbrev>, <italic>rpb</italic>2, and SSU multiple sequence alignments. Bootstrap support values for maximum likelihood (ML, first value) equal to or greater than 60% and Bayesian posterior probabilities from <abbrev xmlns:xlink="http://www.w3.org/1999/xlink" xlink:title="Markov Chain Monte Carlo" xlink:type="simple">MCMC</abbrev> analyses (<abbrev xmlns:xlink="http://www.w3.org/1999/xlink" xlink:title="posterior probabilities" xlink:type="simple">BYPP</abbrev>, second value) equal to or greater than 0.95 are given near the nodes. The scale bar indicates expected changes per site. The tree is rooted to <italic><tp:taxon-name><tp:taxon-name-part taxon-name-part-type="genus" reg="Neocamarosporium">Neocamarosporium</tp:taxon-name-part> <tp:taxon-name-part taxon-name-part-type="species" reg="betae">betae</tp:taxon-name-part></tp:taxon-name></italic> (CBS 523.66) and <italic><tp:taxon-name><tp:taxon-name-part taxon-name-part-type="genus" reg="Neocamarosporium">N.</tp:taxon-name-part> <tp:taxon-name-part taxon-name-part-type="species" reg="calvescens">calvescens</tp:taxon-name-part></tp:taxon-name></italic> (CBS 246.79). The new isolates are indicated in red, and the ex-type strains are in bold.</p></caption><graphic xmlns:xlink="http://www.w3.org/1999/xlink" xlink:href="mycokeys-129-107-g002.jpg" id="oo_1550439.jpg" position="float" orientation="portrait" xlink:type="simple"><uri content-type="original_file" xlink:type="simple">https://binary.pensoft.net/fig/1550439</uri></graphic></fig></tp:treatment-sec><ref-list><ref id="B13"><mixed-citation xmlns:xlink="http://www.w3.org/1999/xlink" xlink:type="simple">Crous PW, Cowan DA, Maggs‐Kölling G, Yilmaz N, Thangavel R, Wingfield MJ, Noordeloos ME, Dima B, Brandrud TE, Jansen GM, Morozova OV, Vila J, Shivas RG, Tan YP, Bishop‐Hurley S, Lacey E, Marney TS, Larsson E, Le Floch G, Lombard L, Nodet P, Hubka V, Alvarado P, Berraf‐Tebbal A, Reyes JD, Delgado G, Eichmeier A, Jordal JB, Kachalkin AV, Kubátová A, Maciá‐Vicente JG, Malysheva EF, Papp V, Rajeshkumar KC, Sharma A, Spetik M, Szabóová D, Tomashevskaya MA, Abad JA, Abad ZG, Alexandrova AV, Anand G, Arenas F, Ashtekar N, Balashov S, Bañares Á, Baroncelli R, Bera I, Biketova AY, Blomquist CL, Boekhout T, Boertmann D, Bulyonkova TM, Burgess TI, Carnegie AJ, Cobo‐Diaz JF, Corriol G, Cunnington JH, da Cruz MO, Damm U, Davoodian N, de A Santiago ALCM, Dearnaley J, de Freitas LWS, Dhileepan K, Dimitrov R, Di Piazza S, Fatima S, Fuljer F, Galera H, Ghosh A, Giraldo A, Glushakova AM, Gorczak M, Gouliamova DE, Gramaje D, Groenewald M, Gunsch CK, Gutiérrez A, Holdom D, Houbraken J, Ismailov AB, Istel Ł, Iturriaga T, Jeppson M, Jurjević Ž, Kalinina LB, Kapitonov VI, Kautmanova I, Khalid AN, Kiran M, Kiss L, Kovács Á, Kurose D, Kusan I, Lad S, Læssøe T, Lee HB, Luangsa‐ard JJ, Lynch M, Mahamedi AE, Malysheva VF, Mateos A, Matočec N, Mešić A, Miller AN, Mongkolsamrit S, Moreno G, Morte A, Mostowfizadeh‐Ghalamfarsa R, Naseer A, Navarro‐Ródenas A, Nguyen TTT, Noisripoom W, Ntandu JE, Nuytinck J, Ostrý V, Pankratov TA, Pawłowska J, Pecenka J, Pham THG, Polhorský A, Posta A, Raudabaugh DB, Reschke K, Rodríguez A, Romero M, Rooney‐Latham S, Roux J, Sandoval‐Denis M, Smith MTH, Steinrucken TV, Svetasheva TY, Tkalčec Z, van der Linde EJ, vd Vegte M, Vauras J, Verbeken A, Visagie CM, Vitelli JS, Volobuev SV, Weill A, Wrzosek M, Zmitrovich IV, Zvyagina EA, Groenewald JZ (2021) Fungal Planet description sheets: 1182–1283. Persoonia 46: 313–528. <ext-link xlink:href="10.3767/persoonia.2021.46.11" ext-link-type="doi" xlink:type="simple">https://doi.org/10.3767/persoonia.2021.46.11</ext-link></mixed-citation></ref><ref id="B29"><mixed-citation xmlns:xlink="http://www.w3.org/1999/xlink" xlink:type="simple">Mattoo AJ, Ghosh A, Nonzom S (2023) <italic><tp:taxon-name><tp:taxon-name-part taxon-name-part-type="genus">Comoclathris</tp:taxon-name-part> <tp:taxon-name-part taxon-name-part-type="species">acuminata</tp:taxon-name-part></tp:taxon-name></italic> (<tp:taxon-name><tp:taxon-name-part taxon-name-part-type="family">Pleosporaceae</tp:taxon-name-part></tp:taxon-name>, <tp:taxon-name><tp:taxon-name-part taxon-name-part-type="order">Pleosporales</tp:taxon-name-part></tp:taxon-name>): A new endophytic species from Indian Himalayas. Phytotaxa 589(3): 230–244. <ext-link xlink:href="10.11646/phytotaxa.589.3.2" ext-link-type="doi" xlink:type="simple">https://doi.org/10.11646/phytotaxa.589.3.2</ext-link></mixed-citation></ref><ref id="B43"><mixed-citation xmlns:xlink="http://www.w3.org/1999/xlink" xlink:type="simple">Shoemaker RA, Babcock CE (1992) Applanodictyosporous <tp:taxon-name><tp:taxon-name-part taxon-name-part-type="order">Pleosporales</tp:taxon-name-part></tp:taxon-name>: <italic><tp:taxon-name><tp:taxon-name-part taxon-name-part-type="genus">Clathrospora</tp:taxon-name-part></tp:taxon-name></italic>, <italic><tp:taxon-name><tp:taxon-name-part taxon-name-part-type="genus">Comoclathris</tp:taxon-name-part></tp:taxon-name></italic>, <italic><tp:taxon-name><tp:taxon-name-part taxon-name-part-type="genus">Graphyllium</tp:taxon-name-part></tp:taxon-name></italic>, <italic><tp:taxon-name><tp:taxon-name-part taxon-name-part-type="genus">Macrospora</tp:taxon-name-part></tp:taxon-name></italic>, and <italic><tp:taxon-name><tp:taxon-name-part taxon-name-part-type="genus">Platysporoides</tp:taxon-name-part></tp:taxon-name></italic>. Canadian Journal of Botany 70(8): 1617–1658. <ext-link xlink:href="10.1139/b92-204" ext-link-type="doi" xlink:type="simple">https://doi.org/10.1139/b92-204</ext-link></mixed-citation></ref><ref id="B47"><mixed-citation xmlns:xlink="http://www.w3.org/1999/xlink" xlink:type="simple">Thambugala KM, Wanasinghe DN, Phillips AJL, Camporesi E, Bulgakov TS, Phukhamsakda C, Ariyawansa HA, Goonasekara ID, Phookamsak R, Dissanayake A, Tennakoon DS, Tibpromma S, Chen YY, Liu ZY, Hyde KD (2017) Mycosphere notes 1–50: Grass (<tp:taxon-name><tp:taxon-name-part taxon-name-part-type="genus">Poaceae</tp:taxon-name-part></tp:taxon-name>) inhabiting <tp:taxon-name><tp:taxon-name-part taxon-name-part-type="family">Dothideomycetes</tp:taxon-name-part></tp:taxon-name>. Mycosphere: Journal of Fungal Biology 8: 697–79. <ext-link xlink:href="10.5943/mycosphere/8/4/13" ext-link-type="doi" xlink:type="simple">https://doi.org/10.5943/mycosphere/8/4/13</ext-link></mixed-citation></ref><ref id="B35"><mixed-citation xmlns:xlink="http://www.w3.org/1999/xlink" xlink:type="simple">Patil SD, Ramesh C (1987) Notes on some fungi of <tp:taxon-name><tp:taxon-name-part taxon-name-part-type="family">Pleosporaceae</tp:taxon-name-part></tp:taxon-name> (<tp:taxon-name><tp:taxon-name-part taxon-name-part-type="class">Loculoascomycetes</tp:taxon-name-part></tp:taxon-name>) from Maharashtra (India). Nippon Kingakkai Kaiho 28(3): 229–236.</mixed-citation></ref><ref id="B32"><mixed-citation xmlns:xlink="http://www.w3.org/1999/xlink" xlink:type="simple">Nograsek A (1990) Ascomyceten auf Gefässpflanzen der Polsterseggenrasen in den Ostalpen. Bibliotheca Mycologica 133: 271 pp. [+ 5 pl.]</mixed-citation></ref><ref id="B60"><mixed-citation xmlns:xlink="http://www.w3.org/1999/xlink" xlink:type="simple">Xu R, Su W, Wang Y, Tian S, Li Y, Phukhamsakda C (2024) Morphological characteristics and phylogenetic evidence reveal two new species and the first report of <italic><tp:taxon-name><tp:taxon-name-part taxon-name-part-type="genus">Comoclathris</tp:taxon-name-part></tp:taxon-name></italic> (<tp:taxon-name><tp:taxon-name-part taxon-name-part-type="family">Pleosporaceae</tp:taxon-name-part></tp:taxon-name>, <tp:taxon-name><tp:taxon-name-part taxon-name-part-type="order">Pleosporales</tp:taxon-name-part></tp:taxon-name>) on dicotyledonous plants from China. MycoKeys 101: 95. <ext-link xlink:href="10.3897/mycokeys.101.113040" ext-link-type="doi" xlink:type="simple">https://doi.org/10.3897/mycokeys.101.113040</ext-link></mixed-citation></ref><ref id="B8"><mixed-citation xmlns:xlink="http://www.w3.org/1999/xlink" xlink:type="simple">Brahmanage RS, Dayarathne MC, Wanasinghe DN, Thambugala KM, Jeewon R, Chethana KT, Samarakoon MC, Tennakoon DS, De Silva NI, Camporesi E, Raza M (2020) Taxonomic novelties of saprobic <tp:taxon-name><tp:taxon-name-part taxon-name-part-type="order">Pleosporales</tp:taxon-name-part></tp:taxon-name> from selected dicotyledons and grasses. Mycosphere: Journal of Fungal Biology 11(1): 2481–2541. <ext-link xlink:href="10.5943/mycosphere/11/1/15" ext-link-type="doi" xlink:type="simple">https://doi.org/10.5943/mycosphere/11/1/15</ext-link></mixed-citation></ref><ref id="B20"><mixed-citation xmlns:xlink="http://www.w3.org/1999/xlink" xlink:type="simple">Hongsanan S, Hyde KD, Phookamsak R, Wanasinghe DN, McKenzie EHC, Sarma VV, Boonmee S, Lücking R, Pem D, Bhat JD, Liu N, Tennakoon DS, Karunarathna A, Jiang SH, Jones EBG, Phillips AJL, Manawasinghe I, Tibpromma S, Jayasiri SC, Sandamali D, Jayawardena RS, Wijayawardene NN, Ekanayaka AH, Jeewon R, Lu YZ, Dissanayake AJ, Zeng XY, Luo ZL, Tian Q, Phukhamsakda C, Thambugala KM, Dai DQ, Chethana TKW, Ertz D, Doilom M, Liu JK, Pérez-Ortega S, Suija A, Senwanna C, Wijesinghe SN, Konta S, Niranjan M, Zhang SN, Ariyawansa HA, Jiang HB, Zhang JF, de Silva NI, Thiyagaraja V, Zhang H, Bezerra JDP, Miranda-Gonzáles R, Aptroot A, Kashiwadani H, Harishchandra D, Aluthmuhandiram JVS, Abeywickrama PD, Bao DF, Devadatha B, Wu HX, Moon KH, Gueidan C, Schumm F, Bundhun D, Mapook A, Monkai J, Chomnunti P, Samarakoon MC, Suetrong S, Chaiwan N, Dayarathne MC, Jing Y, Rathnayaka AR, Bhunjun CS, Xu JC, Zheng JS, Liu G, Feng Y, Xie N (2020) Refined families of <tp:taxon-name><tp:taxon-name-part taxon-name-part-type="family">Dothideomycetes</tp:taxon-name-part></tp:taxon-name>: <tp:taxon-name><tp:taxon-name-part taxon-name-part-type="subclass">Dothideomycetidae</tp:taxon-name-part></tp:taxon-name> and <tp:taxon-name><tp:taxon-name-part taxon-name-part-type="subclass">Pleosporomycetidae</tp:taxon-name-part></tp:taxon-name>. Mycosphere : Journal of Fungal Biology 11: 1553–2107. <ext-link xlink:href="10.5943/mycosphere/11/1/13" ext-link-type="doi" xlink:type="simple">https://doi.org/10.5943/mycosphere/11/1/13</ext-link></mixed-citation></ref><ref id="B3"><mixed-citation xmlns:xlink="http://www.w3.org/1999/xlink" xlink:type="simple">Ariyawansa HA, Thambugala KM, Manamgoda DS, Jayawardena RS, Camporesi E, Boonmee S, Wanasinghe DN, Phookamsak R, Hongsanan S, Singtripop C, Chukeatirot E, Kang JC, Jones EBG, Hyde KD (2015) Towards a natural classification and backbone tree for <tp:taxon-name><tp:taxon-name-part taxon-name-part-type="family">Pleosporaceae</tp:taxon-name-part></tp:taxon-name>. Fungal Diversity 71: 85–139. <ext-link xlink:href="10.1007/s13225-015-0323-z" ext-link-type="doi" xlink:type="simple">https://doi.org/10.1007/s13225-015-0323-z</ext-link></mixed-citation></ref><ref id="B34"><mixed-citation xmlns:xlink="http://www.w3.org/1999/xlink" xlink:type="simple">Patil MS, Pawar AB (1987) Studies on foliicolous ascomycetes – IV. Indian Phytopathology 39(4): 515–520.</mixed-citation></ref><ref id="B51"><mixed-citation xmlns:xlink="http://www.w3.org/1999/xlink" xlink:type="simple">Wanasinghe DN, Gareth JEB, Camporesi E, Hyde KD (2015) A new species of the genus <italic><tp:taxon-name><tp:taxon-name-part taxon-name-part-type="genus">Comoclathris</tp:taxon-name-part></tp:taxon-name></italic> (<tp:taxon-name><tp:taxon-name-part taxon-name-part-type="family">Pleosporaceae</tp:taxon-name-part></tp:taxon-name>). Journal of Fungal research 13: 260–268.</mixed-citation></ref><ref id="B36"><mixed-citation xmlns:xlink="http://www.w3.org/1999/xlink" xlink:type="simple">Petrak F (1938) List of new species and varieties of fungi, new combinations and new names published. Index of Fungi 5: 171–294.</mixed-citation></ref><ref id="B27"><mixed-citation xmlns:xlink="http://www.w3.org/1999/xlink" xlink:type="simple">Li GJ, Hyde KD, Zhao RL, Sinang H, Abdel-Aziz FA, Abdel-Wahab MA, Alvarado P, Alves-Silva G, Ammirati JF, Ariyawansa HA, Baghela A, Bahkali AH, Beug M, Bhat DJ, Bojantchev D, Boonpratuang T, Bulgakov TS, Camporesi E, Boro MC, Ceska O, Chakraborty D, Chen JJ, Chethana KWT, Chomnunti P, Consiglio G, Cui BK, Dai DQ, Dai YC, Daranagama DA, Das K, Dayarathne MC, De Crop E, De Oliveira RJV, Fragoso de Souza CA, de Souza JI, Dentinger BTM, Dissanayake AJ, Doilom M, Drechsler-Santos ER, Ghobad-Nejhad M, Gilmore SP, Góes-Neto A, Gorczak M, Haitjema CH, Hapuarachchi KK, Hashimoto A, He MQ, Henske JK, Hirayama K, Iribarren MJ, Jayasiri SC, James TY, Jayawardena RS, Jeon SJ, Jerônimo GH, Jesus AL, Jones EBG, Kang JC, Karunarathna SC, Kirk PM, Konta S, Kuhnert E, Langer E, Lee HS, Lee HB, Li WJ, Li XH, Liimatainen K, Lima DX, Lin CG, Liu JK, Liu XZ, Liu ZY, Luangsa-ard JJ, Lücking R, Lumbsch HT, Lumyong S, Leaño EM, Marano AV, Matsumura M, McKenzie EHC, Mongkolsamrit S, Mortimer P, Nguyen TTT, Niskanen T, Norphanphoun C, O’Malley MA, Parnmen S, Pawłowska J, Perera RH, Phookamsak R, Phukhamsakda C, Pires-Zottarelli CLA, Raspé O, Reck MA, Rocha SCO, Santiago ALCM de A, Senanayake IC, Setti L, Shang QJ, Singh SK, Sir EB, Solomon KV, Song J, Srikitikulchai P, Stadler M, Suetrong S, Takahashi H, Takahashi T, Tanaka K, Tang LP, Thambugala KM, Thanakitpipattana D, Theodorou MK, Thongbai B, Thummarukcharoen T, Tian Q, Tibpromma S, Verbeken A, Vizzini A, Vlasák J, Voigt K, Wanasinghe DN, Wang Y, Weerakoon G, Wen HA, Wen TC, Wijayawardene NN, Wongkanoun S, Wrzosek M, Xiao YP, Xu JC, Yan JY, Yang J, Yang SD, Hu Y, Zhang JF, Zhao J, Zhou LW, Peršoh D, Phillips AJL, Maharachchikumbura SSN (2016) Fungal diversity notes 253–366: Taxonomic and phylogenetic contributions to fungal taxa. Fungal Diversity 78: 1–237. <ext-link xlink:href="10.1007/s13225-016-0366-9" ext-link-type="doi" xlink:type="simple">https://doi.org/10.1007/s13225-016-0366-9</ext-link></mixed-citation></ref><ref id="B9"><mixed-citation xmlns:xlink="http://www.w3.org/1999/xlink" xlink:type="simple">Checa J (1998) Annotated list of the pleosporacean fungi and related genera reported from the Iberian Peninsula and Balearic Islands. Mycotaxon 68: 205–249. <ext-link xlink:href="10.5962/p.415504" ext-link-type="doi" xlink:type="simple">https://doi.org/10.5962/p.415504</ext-link></mixed-citation></ref><ref id="B52"><mixed-citation xmlns:xlink="http://www.w3.org/1999/xlink" xlink:type="simple">Wanasinghe DN, Phukhamsakda C, Hyde KD, Jeewon R, Lee HB, Gareth Jones EBG, Tibpromma S, Tennakoon DS, Dissanayake AJ, Jayasiri SC, Gafforov Y, Camporesi E, Bulgakov TS, Ekanayake AH, Perera RH, Samarakoon MC, Goonasekara ID, Mapook A, Li WJ, Senanayake IC, Li J, Norphanphoun C, Doilom M, Bahkali AH, Xu J, Mortimer PE, Tibell L, Tibell S, Karunarathna SC (2018) Fungal diversity notes 709–839: Taxonomic and phylogenetic contributions to fungal taxa with an emphasis on fungi on <tp:taxon-name><tp:taxon-name-part taxon-name-part-type="family">Rosaceae</tp:taxon-name-part></tp:taxon-name>. Fungal Diversity 89(1): 1–236. <ext-link xlink:href="10.1007/s13225-018-0395-7" ext-link-type="doi" xlink:type="simple">https://doi.org/10.1007/s13225-018-0395-7</ext-link></mixed-citation></ref><ref id="B12"><mixed-citation xmlns:xlink="http://www.w3.org/1999/xlink" xlink:type="simple">Crous PW, Wingfield MJ, Schumacher RK, Summerell BA, Giraldo A, Gené J, Guarro J, Wanasinghe DN, Hyde KD, Camporesi E, Gareth Jones EB, Thambugala KM, Malysheva EF, Malysheva VF, Acharya K, Álvarez J, Alvarado P, Assefa A, Barnes CW, Bartlett JS, Blanchette RA, Burgess TI, Carlavilla JR, Coetzee MPA, Damm U, Decock CA, den Breeÿen A, de Vries B, Dutta AK, Holdom DG, Latham SR, Manjón JL, Marincowitz S, Mirabolfathy M, Moreno G, Nakashima C, Papizadeh M, Fazeli SAS, Amoozegar MA, Romberg MK, Shivas RG, Stalpers JA, Stielow B, Stukely MJC, Swart WJ, Tan YP, van der Bank M, Wood AR, Zhang Y, Groenewald JZ (2014) Fungal Planet Description Sheets: 281–319. Persoonia 33: 212–289. <ext-link xlink:href="10.3767/003158514X685680" ext-link-type="doi" xlink:type="simple">https://doi.org/10.3767/003158514X685680</ext-link></mixed-citation></ref><ref id="B11"><mixed-citation xmlns:xlink="http://www.w3.org/1999/xlink" xlink:type="simple">Cooke MC (1872) Grevillea Vol. 5, Issue 35. Williams and Norgate, 121. <ext-link xlink:href="https://www.biodiversitylibrary.org/page/48315354" ext-link-type="uri" xlink:type="simple">https://www.biodiversitylibrary.org/page/48315354</ext-link></mixed-citation></ref><ref id="B56"><mixed-citation xmlns:xlink="http://www.w3.org/1999/xlink" xlink:type="simple">Webster J, Lucas MT (1959) Observations on British species of <italic><tp:taxon-name><tp:taxon-name-part taxon-name-part-type="genus">Pleospora</tp:taxon-name-part></tp:taxon-name></italic>. I. Transactions of the British Mycological Society 42(3): 332–342. <ext-link xlink:href="10.1016/S0007-1536(56)80042-9" ext-link-type="doi" xlink:type="simple">https://doi.org/10.1016/S0007-1536(56)80042-9</ext-link></mixed-citation></ref><ref id="B7"><mixed-citation xmlns:xlink="http://www.w3.org/1999/xlink" xlink:type="simple">Boerema GH, De Gruyter J, Noordeloos ME, Hamers MEC (2004) <italic><tp:taxon-name><tp:taxon-name-part taxon-name-part-type="genus">Phoma</tp:taxon-name-part></tp:taxon-name></italic> identification manual: differentiation of specific and infra-specific taxa in culture. CABI Publishing. <ext-link xlink:href="10.1079/9780851997438.0000" ext-link-type="doi" xlink:type="simple">https://doi.org/10.1079/9780851997438.0000</ext-link></mixed-citation></ref><ref id="B1"><mixed-citation xmlns:xlink="http://www.w3.org/1999/xlink" xlink:type="simple">Ahmadpour A, Ghosta Y, Alavi F, Alavi Z, Heidarian Z (2024) <italic><tp:taxon-name><tp:taxon-name-part taxon-name-part-type="genus">Comoclathris</tp:taxon-name-part> <tp:taxon-name-part taxon-name-part-type="species">typhicola</tp:taxon-name-part></tp:taxon-name></italic>, a new species for the funga of Iran. Mycologia Iranica 11(1): 111–116. <ext-link xlink:href="10.3390/jof11030225" ext-link-type="doi" xlink:type="simple">https://doi.org/10.3390/jof11030225</ext-link></mixed-citation></ref><ref id="B33"><mixed-citation xmlns:xlink="http://www.w3.org/1999/xlink" xlink:type="simple">Pande AK (1980) <tp:taxon-name><tp:taxon-name-part taxon-name-part-type="class">Ascomycetes</tp:taxon-name-part></tp:taxon-name> of Western India. VIII. 236–241. Sydowia: 33.</mixed-citation></ref></ref-list></tp:taxon-treatment>
